# Supplementary material for: Patient-Facing Clinical Decision Support for High Blood Pressure Control: Patient Survey
Source: JMIR Cardio. 2023 Jan 23;7:e39490. doi: 10.2196/39490 (PMC9903181; doi:10.2196/39490)
Supplement: Multimedia Appendix 3 [file cardio_v7i1e39490_app3.xlsx]

## Sheet: Income
	Column Labels
	Count of Q1.4					Count of Q1.4_2					Total Count of Q1.4	Total Count of Q1.4_2
Row Labels	Extremely comfortable	Extremely uncomfortable	Neither comfortable nor uncomfortable	Somewhat comfortable	Somewhat uncomfortable	Extremely comfortable	Extremely uncomfortable	Neither comfortable nor uncomfortable	Somewhat comfortable	Somewhat uncomfortable
$100,000 or greater	27	1	8	24		0.138462	0.166667	0.0888889	0.113744	0	60	0.115607
$12,000 through $15,999	11	1	9	12	1	0.0564103	0.166667	0.1	0.056872	0.0588235	34	0.0655106
$16,000 through $24,999	22		14	15	1	0.112821	0	0.155556	0.07109	0.0588235	52	0.100193
$25,000 through $34,999	30	1	13	29	4	0.153846	0.166667	0.144444	0.137441	0.235294	77	0.148362
$35,000 through $49,999	27	1	15	38	2	0.138462	0.166667	0.166667	0.180095	0.117647	83	0.159923
$5,000 through $11,999	9		4	11	3	0.0461538	0	0.0444444	0.0521327	0.176471	27	0.0520231
$50,000 through $74,999	32	1	11	41	2	0.164103	0.166667	0.122222	0.194313	0.117647	87	0.16763
$75,000 through $99,999	23	1	10	31	2	0.117949	0.166667	0.111111	0.146919	0.117647	67	0.129094
Don't know				1	1	0	0	0	0.00473934	0.0588235	2	0.00385356
Less than $5,000	13		3	8	1	0.0666667	0	0.0333333	0.0379147	0.0588235	25	0.0481696
Prefer not to answer	1		3	1		0.00512821	0	0.0333333	0.00473934	0	5	0.00963391
Grand Total	195	6	90	211	17	1	1	1	1	1	519	1

## Sheet: MAIN
Q1.4	Q1.5	Q1.6	Q1.7	Q1.8	Q2.1	Q2.2	Q2.3	Q3.1	Q3.2	Q3.3_1	Q3.3_8	Q3.3_2	Q3.3_3	Q3.3_4	Q3.3_5	Q3.3_6	Q3.3_7	Q4.1	Q4.2	Q4.3	Q4.4	Q9.1	Q9.2	Q9.3
How do you identify? - Selected Choice	Age	Please specify your race and ethnicity. Check all that apply	Which of these categories best describes your total combined family income for the past 12 months? This should include income (before taxes) from all sources, wages, rent from properties, social security, disability and/or veteran's benefits, unemployment benefits, workman's compensation, help from relatives (including child payments and alimony), and so on.	How satisfied are you with your ability to control your blood pressure?	What is your personal blood pressure goal?	How did you select this goal? - Selected Choice	Do you monitor your blood pressure at home?	Do you smoke?	How much alcohol do you normally drink in a week?	Please arrange these health priorities from highest priority to lowest priority for you (1=highest priority; 8=lowest priority): - Reaching / maintaining a healthy body weight	Please arrange these health priorities from highest priority to lowest priority for you (1=highest priority; 8=lowest priority): - Avoiding exposure to air pollution	Please arrange these health priorities from highest priority to lowest priority for you (1=highest priority; 8=lowest priority): - Maintaining a healthy diet	Please arrange these health priorities from highest priority to lowest priority for you (1=highest priority; 8=lowest priority): - Reducing sodium intake / maintaining a low sodium intake	Please arrange these health priorities from highest priority to lowest priority for you (1=highest priority; 8=lowest priority): - Getting enough exercise	Please arrange these health priorities from highest priority to lowest priority for you (1=highest priority; 8=lowest priority): - Lowering alcohol intake	Please arrange these health priorities from highest priority to lowest priority for you (1=highest priority; 8=lowest priority): - Quitting smoking	Please arrange these health priorities from highest priority to lowest priority for you (1=highest priority; 8=lowest priority): - Reducing/avoiding stress	Have you been diagnosed with any of the following medical conditions? Choose all that apply. If none apply, leave this question blank.	Have you ever had a heart attack?	Have you ever had a stroke?	How many medications do you take to manage your blood pressure?	Thank you for imagining that you are a doctor. In our last few questions, we would like to know about you. How high a priority is controlling your own blood pressure?	If a system (such as a smartphone app, patient portal, or computer program) could make recommendations for treatment based on patterns in a person's blood pressure history, how comfortable would you be to use it?	Is there anything else you would like us to know about your blood pressure?
Female	46	White / Caucasian	$35,000 through $49,999	Very satisfied	≤ 140/90 mmHg	In consultation with my doctor	Yes, I monitor or have monitored my blood pressure at home	I have never smoked tobacco or vaped	I don't drink	1	5	2	3	6			4	Prediabetes	No	No	2	It is a moderate priority	Somewhat comfortable	No
Female	39	White / Caucasian	$100,000 or greater	Very satisfied	< 120/80 mmHg	In consultation with my doctor	Yes, I monitor or have monitored my blood pressure at home	I used to smoke tobacco or vape, but have quit	Less than one drink per week	1	5	3	2	4	6		7	Diabetes	No	No	2	It is a high priority	Extremely comfortable	its normal now
Female	31	White / Caucasian	$25,000 through $34,999	Somewhat dissatisfied	< 120/80 mmHg	In consultation with my doctor	Yes, I monitor or have monitored my blood pressure at home	I currently smoke with a vaping device	Fifteen or more drinks per week	4	5	1	6	2	8	7	3	Unsure	Unsure	No	1	It is a very high priority	Extremely comfortable	i want to lower it safely
Female	48	White / Caucasian	Less than $5,000	Very satisfied	< 120/80 mmHg	Based on my own knowledge/experience	Yes, I monitor or have monitored my blood pressure at home	I currently smoke tobacco such as cigarettes or cigars	Less than one drink per week	4	5	7	6	2	8	1	3	Heart failure	Yes	Unsure	2	It is a very high priority	Extremely comfortable	Its uncontrollable
Male	74	White / Caucasian	$50,000 through $74,999	Very satisfied	I do not have a specific goal		Yes, I monitor or have monitored my blood pressure at home	I used to smoke tobacco or vape, but have quit	I don't drink	2	6	1	5	3			4	Unsure	Yes	No	1	It is a moderate priority	Extremely uncomfortable	it's under control
Female	51	White / Caucasian	$16,000 through $24,999	Somewhat dissatisfied	I do not have a specific goal		Yes, I monitor or have monitored my blood pressure at home	I have never smoked tobacco or vaped	Less than one drink per week	1	6	3	4	5	7		2	Prediabetes	No	No	1	It is a high priority	Extremely comfortable
Female	64	White / Caucasian	$100,000 or greater	Somewhat satisfied	< 120/80 mmHg	Based on my own knowledge/experience	Yes, I monitor or have monitored my blood pressure at home	I have never smoked tobacco or vaped	Less than one drink per week	1	7	3	5	2	6		4	Unsure	No	No	1	It is a high priority	Somewhat comfortable
Female	68	Native American	$35,000 through $49,999	Very satisfied	< 120/80 mmHg	In consultation with my doctor	Yes, I monitor or have monitored my blood pressure at home	I have never smoked tobacco or vaped	I don't drink	5	1	2	3	4			6	Prediabetes	No	No	None	It is a very high priority	Somewhat comfortable	I think that about covers it all
Female	32	White / Caucasian	$35,000 through $49,999	Very satisfied	≤ 135/85 mmHg	In consultation with my doctor	Yes, I monitor or have monitored my blood pressure at home	I currently smoke tobacco such as cigarettes or cigars	Five to seven drinks per week	2	1	3	4	6	5	7	8	Diabetes,Prediabetes,Chronic kidney disease (CKD)	Yes	Yes	2	It is a very high priority	Neither comfortable nor uncomfortable	Good morning good afternoon hope your day
Female	51	White / Caucasian	$25,000 through $34,999	Very satisfied	≤ 140/90 mmHg	In consultation with my doctor	Yes, I monitor or have monitored my blood pressure at home	I currently smoke tobacco such as cigarettes or cigars	I don't drink	1	7	2	4	5		3	6	Unsure	Yes	Yes	2	It is a very high priority	Somewhat comfortable
Female	55	White / Caucasian	$16,000 through $24,999	Somewhat satisfied	I do not have a specific goal		Yes, I monitor or have monitored my blood pressure at home	I currently smoke tobacco such as cigarettes or cigars	Less than one drink per week	1	7	2	6	3	8	5	4	Unsure	No	No	1	It is a moderate priority	Somewhat comfortable
Male	31	White / Caucasian	$50,000 through $74,999	Neither satisfied nor dissatisfied	≤ 140/90 mmHg	In consultation with my doctor	Yes, I monitor or have monitored my blood pressure at home	I currently smoke tobacco such as cigarettes or cigars	Eight to fourteen drinks per week	5	1	6	7	8	4	3	2	Prediabetes	No	No	3	It is a very high priority	Somewhat comfortable	My heart rate is also very high
Female	43	White / Caucasian	$50,000 through $74,999	Very satisfied	< 120/80 mmHg	In consultation with my doctor	Yes, I monitor or have monitored my blood pressure at home	I have never smoked tobacco or vaped	Less than one drink per week	2	7	3	6	4	5		1	Unsure	No	No	2	It is a very high priority	Somewhat comfortable	It is maintained now
Female	39	White / Caucasian	$35,000 through $49,999	Neither satisfied nor dissatisfied	< 120/80 mmHg	In consultation with my doctor	Yes, I monitor or have monitored my blood pressure at home	I currently smoke tobacco such as cigarettes or cigars	One to four drinks per week	2	8	1	6	7	4	3	5	Prediabetes	No	No	2	It is a very high priority	Extremely comfortable	Na
Male	67	White / Caucasian	$50,000 through $74,999	Very satisfied	≤ 130/80 mmHg	Based on my own knowledge/experience	No, I have not monitored my blood pressure at home	I have never smoked tobacco or vaped	Less than one drink per week	5	6	2	1	4	7		3	Unsure	No	No	2	It is a very high priority	Somewhat uncomfortable	as long as I take my medications I am consistently at 122/80
Female	67	White / Caucasian	$12,000 through $15,999	Somewhat satisfied	I do not have a specific goal		No, I have not monitored my blood pressure at home	I have never smoked tobacco or vaped	I don't drink	4	6	5	1	2			3	Unsure	No	No	None	It is a moderate priority	Extremely uncomfortable	The one time I was diagnosed, I managed to lower it by the next visit.
Female	30	White / Caucasian	$16,000 through $24,999	Very satisfied	≤ 140/90 mmHg	In consultation with my doctor	Yes, I monitor or have monitored my blood pressure at home	I currently smoke with a vaping device	Eight to fourteen drinks per week	1	2	4	5	3	6	7	8	Diabetes	No	No	2	It is a very high priority	Extremely comfortable
Female	21	White / Caucasian	$50,000 through $74,999	Somewhat dissatisfied	≤ 140/90 mmHg	In consultation with my doctor	Yes, I monitor or have monitored my blood pressure at home	I used to smoke tobacco or vape, but have quit	Five to seven drinks per week	4	6	1	3	5	2		7	Diabetes	No	No	None	It is a high priority	Somewhat comfortable
Male	43	White / Caucasian	$50,000 through $74,999	Very satisfied	≤ 130/80 mmHg	Through internet research	Yes, I monitor or have monitored my blood pressure at home	I currently smoke tobacco such as cigarettes or cigars	Eight to fourteen drinks per week	2	5	1	6	3	7	4	8	Prediabetes	Yes	No	3	It is a high priority	Neither comfortable nor uncomfortable	Nothing
Female	78	White / Caucasian	$100,000 or greater	Neither satisfied nor dissatisfied	< 120/80 mmHg	Other	No, I have not monitored my blood pressure at home	I have never smoked tobacco or vaped	One to four drinks per week	1	6	3	5	4	7		2	Unsure	No	Unsure	None	It is a very high priority	Neither comfortable nor uncomfortable	n/a
Male	40	Black / African-American,Latino / Hispanic	$75,000 through $99,999	Neither satisfied nor dissatisfied	≤ 150/90 mmHg	Through internet research	Yes, I monitor or have monitored my blood pressure at home	I currently smoke tobacco such as cigarettes or cigars	Eight to fourteen drinks per week	5	4	1	3	2	7	8	6	Unsure	No	No	2	It is a high priority	Neither comfortable nor uncomfortable
Male	44	White / Caucasian	$50,000 through $74,999	Somewhat dissatisfied	< 120/80 mmHg	Through internet research	Yes, I monitor or have monitored my blood pressure at home	I have never smoked tobacco or vaped	One to four drinks per week	6	7	1	5	4	2		3	Diabetes	No	No	1	It is a high priority	Somewhat comfortable
Female	61	White / Caucasian	$75,000 through $99,999	Somewhat satisfied	≤ 130/80 mmHg	Based on my own knowledge/experience	No, I have not monitored my blood pressure at home	I have never smoked tobacco or vaped	I don't drink	1	5	4	2	6			3	Unsure	No	No	1	It is a moderate priority	Somewhat comfortable
Male	25	White / Caucasian	Less than $5,000	Very satisfied	≤ 150/90 mmHg	In consultation with my doctor	Yes, I monitor or have monitored my blood pressure at home	I currently smoke tobacco such as cigarettes or cigars	One to four drinks per week	2	1	3	4	5	6	7	8	Diabetes	No	No	2	It is a moderate priority	Somewhat comfortable	Nothing
Female	31	White / Caucasian	$75,000 through $99,999	Somewhat satisfied	< 120/80 mmHg	In consultation with my doctor	Yes, I monitor or have monitored my blood pressure at home	I have never smoked tobacco or vaped	Eight to fourteen drinks per week	1	7	2	4	3	6		5	Unsure	No	No	1	It is a very high priority	Somewhat comfortable
Male	60	White / Caucasian	$50,000 through $74,999	Somewhat satisfied	≤ 135/85 mmHg	In consultation with my doctor	No, I have not monitored my blood pressure at home	I have never smoked tobacco or vaped	Five to seven drinks per week	3	6	1	7	4	5		2	Heart failure	No	No	2	It is a high priority	Somewhat comfortable
Female	82	White / Caucasian	$50,000 through $74,999	Very satisfied	≤ 130/80 mmHg	In consultation with my doctor	Yes, I monitor or have monitored my blood pressure at home	I have never smoked tobacco or vaped	Five to seven drinks per week	3	6	1	5	2	7		4	Unsure	No	No	1	It is a very high priority	Neither comfortable nor uncomfortable
Male	64	Black / African-American	$25,000 through $34,999	Somewhat satisfied	≤ 130/80 mmHg	Based on my own knowledge/experience	Yes, I monitor or have monitored my blood pressure at home	I currently smoke tobacco such as cigarettes or cigars	I don't drink	3	7	2	4	5		6	1	Unsure	No	No	2	It is a very high priority	Extremely comfortable	Do you ever lose high blood pressure?
Male	73	White / Caucasian	$25,000 through $34,999	Somewhat satisfied	< 120/80 mmHg	Based on my own knowledge/experience	Yes, I monitor or have monitored my blood pressure at home	I have never smoked tobacco or vaped	Less than one drink per week	2	6	3	4	1	7		5	Chronic kidney disease (CKD)	No	No	1	It is a very high priority	Extremely comfortable	I am currently able to manage hypertension.
Male	27	Black / African-American	$25,000 through $34,999	Very satisfied	≤ 130/80 mmHg	Through internet research	Yes, I monitor or have monitored my blood pressure at home	I currently smoke tobacco such as cigarettes or cigars	Less than one drink per week	6	3	1	2	7	4	5	8	Unsure	No	No	1	It is a high priority	Somewhat uncomfortable	No
Other	18	White / Caucasian	$16,000 through $24,999	Somewhat satisfied	≤ 140/90 mmHg	In consultation with my doctor	Yes, I monitor or have monitored my blood pressure at home	I currently smoke tobacco or vape and am trying to quit	I don't drink	1	5	3	6	4		7	2	Diabetes	No	No	2	It is a very high priority	Extremely comfortable
Male	54	Black / African-American	$50,000 through $74,999	Very satisfied	≤ 140/90 mmHg	In consultation with my doctor	Yes, I monitor or have monitored my blood pressure at home	I have never smoked tobacco or vaped	I don't drink	4	3	1	2	5			6	Unsure	No	No	None	It is a very high priority	Extremely comfortable
Male	31	White / Caucasian	$100,000 or greater	Very satisfied	≤ 135/85 mmHg	In consultation with my doctor	Yes, I monitor or have monitored my blood pressure at home	I currently smoke tobacco such as cigarettes or cigars	One to four drinks per week	3	1	4	5	6	2	7	8	Diabetes,Chronic kidney disease (CKD),Heart failure	Yes	Yes	2	It is a very high priority	Extremely comfortable	I like
Male	44	White / Caucasian	$25,000 through $34,999	Neither satisfied nor dissatisfied	< 120/80 mmHg	In consultation with my doctor	Yes, I monitor or have monitored my blood pressure at home	I have never smoked tobacco or vaped	Less than one drink per week	1	7	3	4	5	6		2	Diabetes,Chronic kidney disease (CKD)	No	No	2	It is a moderate priority	Neither comfortable nor uncomfortable
Female	76	White / Caucasian	$50,000 through $74,999	Somewhat satisfied	I do not have a specific goal		Yes, I monitor or have monitored my blood pressure at home	I have never smoked tobacco or vaped	I don't drink	1	6	2	3	5			4	Unsure	No	No	1	It is a very high priority	Neither comfortable nor uncomfortable
Female	34	White / Caucasian	$75,000 through $99,999	Very satisfied	≤ 140/90 mmHg	In consultation with my doctor	Yes, I monitor or have monitored my blood pressure at home	I currently smoke tobacco such as cigarettes or cigars	Five to seven drinks per week	1	4	6	7	3	2	5	8	Unsure	No	No	None	It is a very high priority	Extremely comfortable	I'm not sure
Male	56	White / Caucasian	$75,000 through $99,999	Somewhat satisfied	≤ 130/80 mmHg	Through internet research	Yes, I monitor or have monitored my blood pressure at home	I currently smoke with a vaping device	Five to seven drinks per week	2	3	4	1	5	7	8	6	Prediabetes	No	No	1	It is a high priority	Somewhat comfortable
Male	36	White / Caucasian	$50,000 through $74,999	Somewhat satisfied	≤ 140/90 mmHg	In consultation with my doctor	Yes, I monitor or have monitored my blood pressure at home	I currently smoke tobacco such as cigarettes or cigars	Eight to fourteen drinks per week	3	1	4	2	5	6	7	8	Unsure	No	No	None	It is a very high priority	Somewhat comfortable
Female	69	White / Caucasian	$16,000 through $24,999	Somewhat satisfied	I do not have a specific goal		No, I have not monitored my blood pressure at home	I currently smoke tobacco such as cigarettes or cigars	I don't drink	4	5	2	7	3		1	6	Unsure	No	No	2	It is a high priority	Neither comfortable nor uncomfortable
Female	52	White / Caucasian	$25,000 through $34,999	Very satisfied	I do not have a specific goal		Yes, I monitor or have monitored my blood pressure at home	I currently smoke tobacco such as cigarettes or cigars	Less than one drink per week	1	8	3	6	5	7	4	2	Unsure	Yes	No	2	It is a very high priority	Somewhat uncomfortable	Nothing except I have it under control at the moment
Male	21	Black / African-American	$16,000 through $24,999	Very satisfied	≤ 135/85 mmHg	Through internet research	Yes, I monitor or have monitored my blood pressure at home	I currently smoke tobacco or vape and am trying to quit	Five to seven drinks per week	3	2	4	1	5	8	7	6	Heart failure	Yes	No	3	It is a very high priority	Extremely comfortable	No
Female	26	White / Caucasian	$35,000 through $49,999	Neither satisfied nor dissatisfied	≤ 135/85 mmHg	In consultation with my doctor	Yes, I monitor or have monitored my blood pressure at home	I currently smoke with a vaping device	Eight to fourteen drinks per week	1	6	4	3	8	2	5	7	Diabetes,Prediabetes	No	No	2	It is a very high priority	Extremely comfortable	None
Female	37	White / Caucasian	$100,000 or greater	Very satisfied	I do not know my goal		No, I have not monitored my blood pressure at home	I have never smoked tobacco or vaped	I don't drink	1	6	2	5	3			4	Unsure	No	No	None	It is a high priority	Somewhat comfortable
Male	46	Native American	$25,000 through $34,999	Very satisfied	≤ 130/80 mmHg	In consultation with my doctor	Yes, I monitor or have monitored my blood pressure at home	I have never smoked tobacco or vaped	I don't drink	4	3	2	1	5			6	Heart failure	No	No	2	It is a very high priority	Extremely comfortable	Nothing
Female	70	White / Caucasian	$25,000 through $34,999	Somewhat dissatisfied	≤ 135/85 mmHg	In consultation with my doctor	Yes, I monitor or have monitored my blood pressure at home	I used to smoke tobacco or vape, but have quit	I don't drink	4	2	5	1	6			3	Heart failure	No	No	3	It is a very high priority	Extremely comfortable
Female	22	White / Caucasian	$50,000 through $74,999	Somewhat satisfied	< 120/80 mmHg	In consultation with my doctor	Yes, I monitor or have monitored my blood pressure at home	I have never smoked tobacco or vaped	Less than one drink per week	2	4	5	7	3	6		1	Prediabetes	No	No	1	It is a very high priority	Extremely comfortable	No
Prefer not to answer	31	Latino / Hispanic	$12,000 through $15,999	Very satisfied	≤ 135/85 mmHg	In consultation with my doctor	Yes, I monitor or have monitored my blood pressure at home	I currently smoke tobacco such as cigarettes or cigars	Eight to fourteen drinks per week	6	7	4	5	8	2	3	1	Diabetes	No	No	2	It is a very high priority	Extremely comfortable	It not cureale just controllable
Female	67	White / Caucasian	$5,000 through $11,999	Somewhat satisfied	< 120/80 mmHg	Based on my own knowledge/experience	No, I have not monitored my blood pressure at home	I have never smoked tobacco or vaped	I don't drink	3	5	4	6	2			1	Prediabetes	No	Yes	None	It is a high priority	Somewhat comfortable	It fluctuates sometimes
Male	68	White / Caucasian	$75,000 through $99,999	Somewhat satisfied	< 120/80 mmHg	In consultation with my doctor	Yes, I monitor or have monitored my blood pressure at home	I have never smoked tobacco or vaped	I don't drink	1	6	2	4	3			5	Diabetes	Yes	No	1	It is a moderate priority	Neither comfortable nor uncomfortable	know, I discuss it with my doctors
Female	50	White / Caucasian	$35,000 through $49,999	Somewhat satisfied	≤ 135/85 mmHg	Through internet research	Yes, I monitor or have monitored my blood pressure at home	I currently smoke with a vaping device	Five to seven drinks per week	2	3	1	4	5	6	7	8	Unsure	No	No	3	It is a moderate priority	Somewhat uncomfortable	I have hyper
Female	19	Black / African-American	Less than $5,000	Very satisfied	≤ 140/90 mmHg	Through internet research	No, I have not monitored my blood pressure at home	I have never smoked tobacco or vaped	Five to seven drinks per week	1	2	3	4	5	6		7	Heart failure,Unsure	Yes	No	2	It is a very high priority	Extremely comfortable	No ty
Female	51	White / Caucasian	$16,000 through $24,999	Somewhat satisfied	≤ 140/90 mmHg	Based on my own knowledge/experience	Yes, I monitor or have monitored my blood pressure at home	I currently smoke tobacco or vape and am trying to quit	I don't drink	2	7	1	6	5		3	4	Unsure	No	No	None	It is a high priority	Extremely comfortable	No
Male	53	White / Caucasian	$25,000 through $34,999	Somewhat satisfied	I do not have a specific goal		No, I have not monitored my blood pressure at home	I used to smoke tobacco or vape, but have quit	Fifteen or more drinks per week	2	1	3	5	4	7		6	Unsure	Yes	No	None	It is a very high priority	Extremely uncomfortable	Survey way too long
Female	46	White / Caucasian	$50,000 through $74,999	Somewhat satisfied	< 120/80 mmHg	Through internet research	Yes, I monitor or have monitored my blood pressure at home	I used to smoke tobacco or vape, but have quit	One to four drinks per week	1	3	2	5	4	6		7	Prediabetes	No	No	1	It is a very high priority	Extremely comfortable	No
Male	31	White / Caucasian	$100,000 or greater	Very satisfied	≤ 135/85 mmHg	In consultation with my doctor	Yes, I monitor or have monitored my blood pressure at home	I currently smoke tobacco such as cigarettes or cigars	One to four drinks per week	1	2	3	6	5	4	7	8	Diabetes,Chronic kidney disease (CKD),Heart failure	Yes	Yes	2	It is a very high priority	Extremely comfortable	I like
Female	33	Latino / Hispanic	Less than $5,000	Very satisfied	< 120/80 mmHg	In consultation with my doctor	Yes, I monitor or have monitored my blood pressure at home	I have never smoked tobacco or vaped	I don't drink	2	3	4	1	5			6	Unsure	No	No	4 or more	It is a very high priority	Extremely comfortable	Take care of the people
Female	33	White / Caucasian	$25,000 through $34,999	Somewhat satisfied	< 120/80 mmHg	Based on my own knowledge/experience	Yes, I monitor or have monitored my blood pressure at home	I currently smoke with a vaping device	Less than one drink per week	1	6	5	4	3	7	8	2	Unsure	No	No	3	It is a high priority	Somewhat comfortable	No
Female	20	White / Caucasian	$12,000 through $15,999	Somewhat satisfied	≤ 140/90 mmHg	In consultation with my doctor	Yes, I monitor or have monitored my blood pressure at home	I currently smoke tobacco such as cigarettes or cigars	Five to seven drinks per week	1	4	2	5	6	8	7	3	Prediabetes	No	No	2	It is a high priority	Somewhat comfortable	Nothing in particular
Male	30	Black / African-American	$35,000 through $49,999	Somewhat dissatisfied	I do not have a specific goal		Yes, I monitor or have monitored my blood pressure at home	I currently smoke with a vaping device	Five to seven drinks per week	5	6	7	2	8	3	4	1	Unsure	No	No	None	It is a high priority	Somewhat comfortable	Mo
Male	52	Black / African-American	$25,000 through $34,999	Neither satisfied nor dissatisfied	I do not know my goal		No, I have not monitored my blood pressure at home	I currently smoke tobacco such as cigarettes or cigars	Fifteen or more drinks per week	2	4	5	3	6	7	8	1	Prediabetes	No	Unsure	1	It is a high priority	Somewhat comfortable
Female	44	White / Caucasian	$5,000 through $11,999	Very satisfied	≤ 150/90 mmHg	Through internet research	Yes, I monitor or have monitored my blood pressure at home	I currently smoke tobacco such as cigarettes or cigars	Five to seven drinks per week	3	4	5	1	2	6	7	8	Prediabetes	Yes	No	4 or more	It is a moderate priority	Somewhat comfortable
Male	38	White / Caucasian	$25,000 through $34,999	Somewhat dissatisfied	< 120/80 mmHg	In consultation with my doctor	Yes, I monitor or have monitored my blood pressure at home	I currently smoke tobacco such as cigarettes or cigars	One to four drinks per week	5	6	4	8	3	2	1	7	Unsure	No	Unsure	1	It is a high priority	Somewhat comfortable	I'm trying to lower it
Female	59	White / Caucasian	$35,000 through $49,999	Somewhat satisfied	< 120/80 mmHg	Based on my own knowledge/experience	Yes, I monitor or have monitored my blood pressure at home	I have never smoked tobacco or vaped	Less than one drink per week	1	6	3	5	2	7		4	Prediabetes	No	No	2	It is a very high priority	Somewhat comfortable	It's very hard to control
Female	23	Black / African-American	Less than $5,000	Very satisfied	< 120/80 mmHg	In consultation with my doctor	Yes, I monitor or have monitored my blood pressure at home	I currently smoke with a vaping device	Eight to fourteen drinks per week	2	3	4	1	5	6	7	8	Diabetes,Prediabetes	Yes	Yes	4 or more	It is a very high priority	Extremely comfortable	It’s great fun and entertaining
Female	42	White / Caucasian	$35,000 through $49,999	Somewhat satisfied	< 120/80 mmHg	In consultation with my doctor	Yes, I monitor or have monitored my blood pressure at home	I currently smoke tobacco such as cigarettes or cigars	One to four drinks per week	5	8	4	3	6	7	2	1	Chronic kidney disease (CKD)	Yes	No	3	It is a very high priority	Neither comfortable nor uncomfortable	No
Male	40	White / Caucasian	$100,000 or greater	Somewhat satisfied	≤ 135/85 mmHg	In consultation with my doctor	Yes, I monitor or have monitored my blood pressure at home	I currently smoke tobacco such as cigarettes or cigars	Five to seven drinks per week	1	7	2	6	3	4	8	5	Diabetes	No	No	3	It is a high priority	Somewhat comfortable	I am very concerned about it and i would like to.received proper treatment
Female	47	White / Caucasian	$50,000 through $74,999	Somewhat satisfied	≤ 135/85 mmHg	Based on my own knowledge/experience	No, I have not monitored my blood pressure at home	I currently smoke tobacco such as cigarettes or cigars	Eight to fourteen drinks per week	2	4	5	3	6	7	8	1	Unsure	No	No	1	It is a moderate priority	Extremely comfortable	Nope.
Female	32	White / Caucasian	$16,000 through $24,999	Very satisfied	< 120/80 mmHg	In consultation with my doctor	Yes, I monitor or have monitored my blood pressure at home	I currently smoke tobacco such as cigarettes or cigars	Fifteen or more drinks per week	1	5	3	2	4	6	7	8	Unsure	No	No	1	It is a very high priority	Extremely comfortable	I'm managing it
Female	44	White / Caucasian	$12,000 through $15,999	Somewhat satisfied	< 120/80 mmHg	Based on my own knowledge/experience	Yes, I monitor or have monitored my blood pressure at home	I used to smoke tobacco or vape, but have quit	I don't drink	2	6	4	5	3			1	Diabetes	No	No	1	It is a very high priority	Extremely comfortable	nothing thank you
Female	33	White / Caucasian	$16,000 through $24,999	Somewhat satisfied	≤ 140/90 mmHg	In consultation with my doctor	Yes, I monitor or have monitored my blood pressure at home	I currently smoke tobacco such as cigarettes or cigars	I don't drink	4	6	1	5	2		3	7	Unsure	No	No	1	It is a very high priority	Extremely comfortable	Technology has made it so much easier to manage my medical conditions.
Female	42	White / Caucasian	$25,000 through $34,999	Somewhat satisfied	≤ 150/90 mmHg	In consultation with my doctor	Yes, I monitor or have monitored my blood pressure at home	I currently smoke tobacco such as cigarettes or cigars	One to four drinks per week	3	2	5	4	1	6	7	8	Diabetes	Yes	No	2	It is a low priority	Somewhat comfortable	No there is ot
Female	36	White / Caucasian	$35,000 through $49,999	Very satisfied	< 120/80 mmHg	In consultation with my doctor	Yes, I monitor or have monitored my blood pressure at home	I currently smoke with a vaping device	One to four drinks per week	5	6	1	7	3	8	4	2	Diabetes	Yes	No	1	It is a high priority	Somewhat comfortable	No not at this time
Male	28	White / Caucasian	$50,000 through $74,999	Neither satisfied nor dissatisfied	I do not know my goal		Yes, I monitor or have monitored my blood pressure at home	I currently smoke with a vaping device	One to four drinks per week	2	1	3	4	5	6	7	8	Unsure	No	No	None	It is a high priority	Somewhat comfortable	Not sure
Male	30	White / Caucasian	$100,000 or greater	Very satisfied	< 120/80 mmHg	In consultation with my doctor	Yes, I monitor or have monitored my blood pressure at home	I currently smoke tobacco such as cigarettes or cigars	Fifteen or more drinks per week	1	3	4	8	2	6	5	7	Diabetes	Yes	Yes	3	It is a very high priority	Extremely comfortable	I like survey
Female	29	White / Caucasian	$100,000 or greater	Somewhat satisfied	≤ 135/85 mmHg	In consultation with my doctor	Yes, I monitor or have monitored my blood pressure at home	I have never smoked tobacco or vaped	Less than one drink per week	1	7	2	6	3	4		5	Heart failure	Yes	No	3	It is a very high priority	Extremely comfortable	No
Female	24	White / Caucasian	$16,000 through $24,999	Somewhat satisfied	≤ 130/80 mmHg	In consultation with my doctor	Yes, I monitor or have monitored my blood pressure at home	I have never smoked tobacco or vaped	One to four drinks per week	6	4	2	1	5	7		3	Diabetes,Prediabetes	No	No	3	It is a high priority	Neither comfortable nor uncomfortable	I would like to know why it changes so much
Female	58	White / Caucasian	$12,000 through $15,999	Very satisfied	≤ 130/80 mmHg	In consultation with my doctor	Yes, I monitor or have monitored my blood pressure at home	I currently smoke with a vaping device	I don't drink	1	2	4	5	6		3	7	Diabetes,Heart failure	No	No	1	It is a very high priority	Extremely comfortable
Female	27	Latino / Hispanic	$100,000 or greater	Somewhat satisfied	≤ 130/80 mmHg	In consultation with my doctor	Yes, I monitor or have monitored my blood pressure at home	I used to smoke tobacco or vape, but have quit	Less than one drink per week	1	7	2	5	6	4		3	Heart failure	Yes	No	3	It is a high priority	Extremely comfortable	In happy that my blood pressure is getting better
Female	45	White / Caucasian	$25,000 through $34,999	Somewhat satisfied	≤ 130/80 mmHg	In consultation with my doctor	Yes, I monitor or have monitored my blood pressure at home	I have never smoked tobacco or vaped	I don't drink	1	6	2	4	5			3	Unsure	No	No	2	It is a very high priority	Neither comfortable nor uncomfortable	no
Male	35	White / Caucasian	$100,000 or greater	Very satisfied	≤ 135/85 mmHg	In consultation with my doctor	Yes, I monitor or have monitored my blood pressure at home	I currently smoke tobacco such as cigarettes or cigars	Fifteen or more drinks per week	4	2	8	5	3	1	6	7	Diabetes	No	No	2	It is a very high priority	Extremely comfortable	No,i have no elese of it..like it very much.
Male	24	Asian	$5,000 through $11,999	Somewhat dissatisfied	≤ 135/85 mmHg	In consultation with my doctor	Yes, I monitor or have monitored my blood pressure at home	I used to smoke tobacco or vape, but have quit	Eight to fourteen drinks per week	1	6	5	2	4	7		3	Prediabetes	No	No	2	It is a very high priority	Somewhat comfortable	Nothing else you should know
Female	31	White / Caucasian	$50,000 through $74,999	Somewhat satisfied	I do not have a specific goal		Yes, I monitor or have monitored my blood pressure at home	I currently smoke tobacco or vape and am trying to quit	I don't drink	5	7	3	2	6		4	1	Unsure	No	No	4 or more	It is a high priority	Extremely comfortable	Not that I can think of at this point in time.
Female	72	White / Caucasian	$35,000 through $49,999	Somewhat satisfied	< 120/80 mmHg	Based on my own knowledge/experience	Yes, I monitor or have monitored my blood pressure at home	I used to smoke tobacco or vape, but have quit	Less than one drink per week	1	5	2	3	4	6		7	Unsure	No	No	3	It is a very high priority	Somewhat comfortable	No
Female	36	White / Caucasian	$35,000 through $49,999	Somewhat satisfied	< 120/80 mmHg	Based on my own knowledge/experience	Yes, I monitor or have monitored my blood pressure at home	I currently smoke tobacco such as cigarettes or cigars	I don't drink	1	5	3	4	6		7	2	Unsure	Unsure	No	2	It is a moderate priority	Neither comfortable nor uncomfortable
Female	47	Black / African-American	$25,000 through $34,999	Somewhat satisfied	≤ 140/90 mmHg	Based on my own knowledge/experience	Yes, I monitor or have monitored my blood pressure at home	I currently smoke tobacco such as cigarettes or cigars	Less than one drink per week	2	7	3	6	1	8	4	5	Diabetes	No	No	4 or more	It is a very high priority	Extremely comfortable	None
Female	54	White / Caucasian	$25,000 through $34,999	Somewhat dissatisfied	< 120/80 mmHg	In consultation with my doctor	Yes, I monitor or have monitored my blood pressure at home	I used to smoke tobacco or vape, but have quit	One to four drinks per week	3	7	1	5	2	6		4	Unsure	No	No	4 or more	It is a very high priority	Extremely comfortable	No
Female	48	White / Caucasian	Prefer not to answer	Very satisfied	< 120/80 mmHg	In consultation with my doctor	No, I have not monitored my blood pressure at home	I currently smoke tobacco such as cigarettes or cigars	I don't drink	3	5	6	4	7		1	2	Unsure	No	No	1	It is a moderate priority	Neither comfortable nor uncomfortable
Male	43	White / Caucasian	$50,000 through $74,999	Somewhat satisfied	< 120/80 mmHg	Based on my own knowledge/experience	Yes, I monitor or have monitored my blood pressure at home	I currently smoke tobacco such as cigarettes or cigars	Five to seven drinks per week	5	6	2	1	3	7	8	4	Unsure	No	Yes	1	It is a very high priority	Extremely comfortable	Monitoring daily
Female	72	White / Caucasian	$12,000 through $15,999	Very satisfied	< 120/80 mmHg	Based on my own knowledge/experience	Yes, I monitor or have monitored my blood pressure at home	I have never smoked tobacco or vaped	I don't drink	1	5	2	3	6			4	Unsure	No	No	1	It is a very high priority	Somewhat comfortable	no
Female	37	White / Caucasian	$16,000 through $24,999	Somewhat dissatisfied	≤ 150/90 mmHg	In consultation with my doctor	Yes, I monitor or have monitored my blood pressure at home	I currently smoke with a vaping device	Eight to fourteen drinks per week	1	4	2	5	3	7	6	8	Diabetes	No	No	3	It is a very high priority	Extremely comfortable	I always check my blood pressure everyday.
Female	43	White / Caucasian	$16,000 through $24,999	Very dissatisfied	≤ 135/85 mmHg	Based on my own knowledge/experience	Yes, I monitor or have monitored my blood pressure at home	I currently smoke tobacco such as cigarettes or cigars	Less than one drink per week	6	8	3	5	4	7	1	2	Diabetes	No	No	None	It is a low priority	Extremely comfortable	I don't take medicine because I don't have insurance and make to much money to Qualify for a medical card yet I live in poverty this is why I do these surveys to make extra money to supplement my income this is why I dislise the government and the system
Female	43	White / Caucasian	$16,000 through $24,999	Somewhat satisfied	≤ 130/80 mmHg	Based on my own knowledge/experience	No, I have not monitored my blood pressure at home	I currently smoke with a vaping device	I don't drink	2	7	3	5	6		4	1	Unsure	No	No	None	It is a moderate priority	Neither comfortable nor uncomfortable
Female	62	White / Caucasian	$50,000 through $74,999	Somewhat satisfied	≤ 130/80 mmHg	Based on my own knowledge/experience	Yes, I monitor or have monitored my blood pressure at home	I used to smoke tobacco or vape, but have quit	I don't drink	2	6	1	3	4			5	Diabetes,Chronic kidney disease (CKD)	No	Yes	None	It is a high priority	Somewhat comfortable	Nothing
Male	20	Black / African-American	$50,000 through $74,999	Very satisfied	≤ 130/80 mmHg	Through internet research	Yes, I monitor or have monitored my blood pressure at home	I currently smoke with a vaping device	Fifteen or more drinks per week	4	1	2	3	5	6	7	8	Prediabetes,Chronic kidney disease (CKD)	No	No	2	It is a very high priority	Extremely comfortable
Female	33	Black / African-American	$12,000 through $15,999	Somewhat satisfied	≤ 140/90 mmHg	Based on my own knowledge/experience	Yes, I monitor or have monitored my blood pressure at home	I currently smoke tobacco such as cigarettes or cigars	Five to seven drinks per week	1	3	2	4	5	6	7	8	Unsure	No	No	1	It is a moderate priority	Neither comfortable nor uncomfortable
Female	43	Black / African-American	$16,000 through $24,999	Neither satisfied nor dissatisfied	< 120/80 mmHg	In consultation with my doctor	Yes, I monitor or have monitored my blood pressure at home	I used to smoke tobacco or vape, but have quit	One to four drinks per week	1	4	2	6	7	3		5	Unsure	No	No	1	It is a very high priority	Extremely comfortable
Female	27	White / Caucasian	$12,000 through $15,999	Somewhat dissatisfied	≤ 130/80 mmHg	Based on my own knowledge/experience	Yes, I monitor or have monitored my blood pressure at home	I currently smoke with a vaping device	Less than one drink per week	1	8	3	6	2	4	7	5	Unsure	No	No	1	It is a moderate priority	Extremely comfortable	No
Female	48	White / Caucasian	$35,000 through $49,999	Somewhat satisfied	I do not know my goal		No, I have not monitored my blood pressure at home	I currently smoke tobacco such as cigarettes or cigars	I don't drink	6	5	3	4	7		1	2	Unsure	Yes	No	3	It is a very high priority	Extremely comfortable	Nothing
Male	47	Black / African-American	$25,000 through $34,999	Somewhat satisfied	≤ 130/80 mmHg	In consultation with my doctor	Yes, I monitor or have monitored my blood pressure at home	I currently smoke tobacco such as cigarettes or cigars	Five to seven drinks per week	4	7	5	2	8	6	1	3	Diabetes	Unsure	No	1	It is a very high priority	Somewhat comfortable	No
Male	27	Black / African-American	Less than $5,000	Very satisfied	< 120/80 mmHg	In consultation with my doctor	Yes, I monitor or have monitored my blood pressure at home	I currently smoke tobacco such as cigarettes or cigars	Fifteen or more drinks per week	4	1	2	3	5	6	7	8	Diabetes,Prediabetes,Chronic kidney disease (CKD)	Yes	Yes	3	It is a very high priority	Extremely comfortable	Yes it ok
Female	20	Black / African-American	$25,000 through $34,999	Very satisfied	≤ 130/80 mmHg	In consultation with my doctor	Yes, I monitor or have monitored my blood pressure at home	I have never smoked tobacco or vaped	Eight to fourteen drinks per week	1	2	3	4	5	6		7	Diabetes	No	No	2	It is a very high priority	Extremely comfortable
Male	36	White / Caucasian	$50,000 through $74,999	Very satisfied	≤ 140/90 mmHg	In consultation with my doctor	Yes, I monitor or have monitored my blood pressure at home	I currently smoke tobacco such as cigarettes or cigars	Fifteen or more drinks per week	3	1	2	4	5	6	7	8	Diabetes,Chronic kidney disease (CKD)	No	No	1	It is a very high priority	Extremely comfortable
Male	36	White / Caucasian	$35,000 through $49,999	Neither satisfied nor dissatisfied	≤ 140/90 mmHg	Based on my own knowledge/experience	No, I have not monitored my blood pressure at home	I currently smoke tobacco such as cigarettes or cigars	I don't drink	3	2	5	4	6		7	1	Diabetes	Yes	Yes	4 or more	It is a very high priority	Neither comfortable nor uncomfortable
Female	31	White / Caucasian	$75,000 through $99,999	Somewhat satisfied	≤ 135/85 mmHg	In consultation with my doctor	Yes, I monitor or have monitored my blood pressure at home	I currently smoke tobacco such as cigarettes or cigars	I don't drink	1	3	6	7	5		4	2	Unsure	No	No	1	It is a very high priority	Extremely comfortable	No
Female	44	White / Caucasian	$25,000 through $34,999	Somewhat dissatisfied	I do not know my goal		Yes, I monitor or have monitored my blood pressure at home	I currently smoke tobacco such as cigarettes or cigars	Eight to fourteen drinks per week	1	8	2	7	4	5	6	3	Diabetes	Unsure	Unsure	1	It is a moderate priority	Somewhat comfortable
Female	40	White / Caucasian	$50,000 through $74,999	Neither satisfied nor dissatisfied	< 120/80 mmHg	In consultation with my doctor	Yes, I monitor or have monitored my blood pressure at home	I have never smoked tobacco or vaped	One to four drinks per week	5	7	1	4	2	6		3	Diabetes,Chronic kidney disease (CKD)	No	No	4 or more	It is a very high priority	Somewhat comfortable
Female	49	White / Caucasian	$25,000 through $34,999	Somewhat satisfied	≤ 130/80 mmHg	In consultation with my doctor	Yes, I monitor or have monitored my blood pressure at home	I currently smoke tobacco such as cigarettes or cigars	One to four drinks per week	2	4	1	3	6	7	5	8	Diabetes	No	No	1	It is a high priority	Somewhat comfortable	No
Female	26	White / Caucasian	$25,000 through $34,999	Somewhat satisfied	≤ 135/85 mmHg	In consultation with my doctor	Yes, I monitor or have monitored my blood pressure at home	I used to smoke tobacco or vape, but have quit	One to four drinks per week	1	5	4	6	2	7		3	Diabetes	No	No	1	It is a very high priority	Somewhat comfortable
Female	73	White / Caucasian	$35,000 through $49,999	Somewhat satisfied	≤ 130/80 mmHg	Based on my own knowledge/experience	Yes, I monitor or have monitored my blood pressure at home	I have never smoked tobacco or vaped	I don't drink	1	6	5	3	2			4	Diabetes	No	No	1	It is a moderate priority	Somewhat comfortable
Female	34	White / Caucasian	$50,000 through $74,999	Very satisfied	≤ 135/85 mmHg	In consultation with my doctor	Yes, I monitor or have monitored my blood pressure at home	I have never smoked tobacco or vaped	One to four drinks per week	6	5	1	2	3	7		4	Diabetes	No	No	2	It is a very high priority	Extremely comfortable
Male	41	White / Caucasian	$75,000 through $99,999	Somewhat satisfied	≤ 130/80 mmHg	In consultation with my doctor	Yes, I monitor or have monitored my blood pressure at home	I have never smoked tobacco or vaped	Fifteen or more drinks per week	1	6	2	4	7	5		3	Unsure	No	No	1	It is a very high priority	Extremely comfortable
Male	26	White / Caucasian	$5,000 through $11,999	Somewhat dissatisfied	≤ 130/80 mmHg	Through internet research	Yes, I monitor or have monitored my blood pressure at home	I currently smoke with a vaping device	Five to seven drinks per week	1	2	5	4	6	3	7	8	Unsure	No	No	2	It is a moderate priority	Neither comfortable nor uncomfortable	Its not good to eat too much sodium
Female	30	Latino / Hispanic	$25,000 through $34,999	Somewhat satisfied	≤ 130/80 mmHg	In consultation with my doctor	Yes, I monitor or have monitored my blood pressure at home	I currently smoke tobacco such as cigarettes or cigars	One to four drinks per week	2	6	3	7	4	8	1	5	Prediabetes	No	No	2	It is a high priority	Extremely comfortable	It is hard to manage but im doing my best.
Male	42	Black / African-American	Less than $5,000	Neither satisfied nor dissatisfied	≤ 140/90 mmHg	In consultation with my doctor	No, I have not monitored my blood pressure at home	I currently smoke tobacco such as cigarettes or cigars	I don't drink	3	6	4	1	2		7	5	Diabetes	No	Yes	4 or more	It is a very high priority	Neither comfortable nor uncomfortable	No
Female	59	White / Caucasian	$50,000 through $74,999	Very satisfied	I do not have a specific goal		No, I have not monitored my blood pressure at home	I have never smoked tobacco or vaped	One to four drinks per week	3	7	4	2	5	6		1	Unsure	No	No	None	It is a moderate priority	Somewhat comfortable
Female	47	White / Caucasian	$35,000 through $49,999	Somewhat satisfied	I do not have a specific goal		Yes, I monitor or have monitored my blood pressure at home	I currently smoke tobacco such as cigarettes or cigars	I don't drink	4	2	5	3	7		6	1	Unsure	No	No	None	It is a high priority	Neither comfortable nor uncomfortable	No
Male	36	Black / African-American	$25,000 through $34,999	Somewhat satisfied	< 120/80 mmHg	Through internet research	Yes, I monitor or have monitored my blood pressure at home	I currently smoke with a vaping device	One to four drinks per week	1	5	2	3	4	6	7	8	Prediabetes	No	No	1	It is a high priority	Extremely comfortable	i think its good for now
Female	23	Native American	$16,000 through $24,999	Neither satisfied nor dissatisfied	≤ 135/85 mmHg	In consultation with my doctor	Yes, I monitor or have monitored my blood pressure at home	I currently smoke tobacco or vape and am trying to quit	Five to seven drinks per week	1	8	7	3	2	5	6	4	Diabetes	No	Unsure	3	It is a moderate priority	Somewhat comfortable	No
Male	26	Black / African-American	$35,000 through $49,999	Very satisfied	≤ 135/85 mmHg	Through internet research	Yes, I monitor or have monitored my blood pressure at home	I currently smoke with a vaping device	Fifteen or more drinks per week	6	3	1	2	4	7	8	5	Chronic kidney disease (CKD)	Yes	Yes	2	It is a very high priority	Extremely comfortable	None
Female	35	White / Caucasian	$5,000 through $11,999	Somewhat satisfied	I do not know my goal		No, I have not monitored my blood pressure at home	I have never smoked tobacco or vaped	Less than one drink per week	6	4	1	5	2	7		3	Unsure	No	No	1	It is a high priority	Somewhat comfortable
Male	29	Black / African-American	$35,000 through $49,999	Very satisfied	≤ 135/85 mmHg	In consultation with my doctor	Yes, I monitor or have monitored my blood pressure at home	I currently smoke with a vaping device	Fifteen or more drinks per week	2	3	6	1	7	5	4	8	Diabetes	Yes	Yes	4 or more	It is a very high priority	Extremely comfortable	No
Male	60	Black / African-American	$50,000 through $74,999	Very satisfied	≤ 135/85 mmHg	In consultation with my doctor	Yes, I monitor or have monitored my blood pressure at home	I used to smoke tobacco or vape, but have quit	One to four drinks per week	4	1	6	2	3	5		7	Unsure	No	No	3	It is a high priority	Extremely comfortable
Male	41	White / Caucasian	$35,000 through $49,999	Somewhat dissatisfied	< 120/80 mmHg	In consultation with my doctor	Yes, I monitor or have monitored my blood pressure at home	I currently smoke tobacco or vape and am trying to quit	I don't drink	3	7	4	6	2		1	5	Prediabetes	Unsure	Unsure	2	It is a high priority	Extremely comfortable	I wish it were normal
Male	30	White / Caucasian	$100,000 or greater	Very satisfied	< 120/80 mmHg	In consultation with my doctor	Yes, I monitor or have monitored my blood pressure at home	I currently smoke tobacco such as cigarettes or cigars	Fifteen or more drinks per week	1	2	3	4	5	6	7	8	Diabetes,Prediabetes,Heart failure	Yes	Yes	2	It is a high priority	Extremely comfortable	i likely
Female	40	White / Caucasian	$16,000 through $24,999	Neither satisfied nor dissatisfied	≤ 140/90 mmHg	In consultation with my doctor	Yes, I monitor or have monitored my blood pressure at home	I currently smoke tobacco such as cigarettes or cigars	One to four drinks per week	3	7	8	2	4	6	5	1	Heart failure	Yes	No	2	It is a high priority	Extremely comfortable	Nothing
Female	62	Black / African-American	$12,000 through $15,999	Very satisfied	< 120/80 mmHg	In consultation with my doctor	No, I have not monitored my blood pressure at home	I currently smoke tobacco such as cigarettes or cigars	Five to seven drinks per week	5	8	7	4	6	2	1	3	Prediabetes	No	No	2	It is a very high priority	Extremely comfortable	no.
Male	19	White / Caucasian	Less than $5,000	Somewhat dissatisfied	≤ 130/80 mmHg	Through internet research	Yes, I monitor or have monitored my blood pressure at home	I have never smoked tobacco or vaped	Less than one drink per week	1	6	3	5	2	7		4	Diabetes	No	No	2	It is a high priority	Neither comfortable nor uncomfortable
Male	39	Asian	$100,000 or greater	Neither satisfied nor dissatisfied	≤ 135/85 mmHg	In consultation with my doctor	Yes, I monitor or have monitored my blood pressure at home	I have never smoked tobacco or vaped	One to four drinks per week	4	5	3	1	2	6		7	Unsure	No	No	1	It is a high priority	Somewhat comfortable	none
Male	43	White / Caucasian	$25,000 through $34,999	Very satisfied	≤ 135/85 mmHg	In consultation with my doctor	Yes, I monitor or have monitored my blood pressure at home	I have never smoked tobacco or vaped	One to four drinks per week	1	5	2	6	3	4		7	Diabetes	No	No	3	It is a very high priority	Extremely comfortable
Male	25	Asian	$75,000 through $99,999	Somewhat dissatisfied	≤ 130/80 mmHg	In consultation with my doctor	Yes, I monitor or have monitored my blood pressure at home	I used to smoke tobacco or vape, but have quit	One to four drinks per week	1	5	6	3	4	2		7	Diabetes	No	No	3	It is a very high priority	Somewhat comfortable
Female	28	White / Caucasian	$35,000 through $49,999	Neither satisfied nor dissatisfied	≤ 135/85 mmHg	Based on my own knowledge/experience	Yes, I monitor or have monitored my blood pressure at home	I currently smoke tobacco such as cigarettes or cigars	I don't drink	3	6	2	5	4		7	1	Unsure	No	No	Unsure	It is a high priority	Neither comfortable nor uncomfortable
Male	46	Black / African-American	$35,000 through $49,999	Somewhat satisfied	< 120/80 mmHg	In consultation with my doctor	Yes, I monitor or have monitored my blood pressure at home	I currently smoke tobacco such as cigarettes or cigars	Five to seven drinks per week	6	5	3	7	1	8	2	4	Diabetes,Heart failure	No	Yes	4 or more	It is a high priority	Extremely comfortable	Nothing
Male	29	Black / African-American	$35,000 through $49,999	Somewhat satisfied	≤ 140/90 mmHg	Through internet research	Yes, I monitor or have monitored my blood pressure at home	I currently smoke with a vaping device	One to four drinks per week	1	2	3	4	5	6	7	8	Prediabetes	No	No	1	It is a high priority	Somewhat comfortable	No I know everything now
Male	35	Black / African-American	$35,000 through $49,999	Somewhat satisfied	≤ 130/80 mmHg	Based on my own knowledge/experience	Yes, I monitor or have monitored my blood pressure at home	I have never smoked tobacco or vaped	One to four drinks per week	3	5	1	2	6	7		4	Unsure	No	No	1	It is a very high priority	Extremely comfortable	No
Female	35	Black / African-American	$35,000 through $49,999	Somewhat satisfied	≤ 130/80 mmHg	In consultation with my doctor	Yes, I monitor or have monitored my blood pressure at home	I have never smoked tobacco or vaped	Less than one drink per week	2	7	4	5	1	3		6	Unsure	No	No	2	It is a moderate priority	Somewhat comfortable	nothing that i can think of at the moment
Male	37	White / Caucasian	$100,000 or greater	Somewhat dissatisfied	≤ 130/80 mmHg	In consultation with my doctor	Yes, I monitor or have monitored my blood pressure at home	I used to smoke tobacco or vape, but have quit	Less than one drink per week	1	6	2	4	5	7		3	Prediabetes	No	No	None	It is a high priority	Neither comfortable nor uncomfortable	No
Male	60	Black / African-American	$25,000 through $34,999	Very satisfied	< 120/80 mmHg	In consultation with my doctor	Yes, I monitor or have monitored my blood pressure at home	I have never smoked tobacco or vaped	I don't drink	6	5	3	1	2			4	Unsure	No	No	3	It is a very high priority	Extremely comfortable	The time of day your blood pressure is taken
Male	40	Black / African-American,Latino / Hispanic	$75,000 through $99,999	Neither satisfied nor dissatisfied	≤ 140/90 mmHg	Through internet research	Yes, I monitor or have monitored my blood pressure at home	I currently smoke tobacco such as cigarettes or cigars	Eight to fourteen drinks per week	2	4	6	8	7	1	3	5	Chronic kidney disease (CKD)	Yes	Yes	3	It is a high priority	Neither comfortable nor uncomfortable	I don't know
Male	30	White / Caucasian	$100,000 or greater	Very satisfied	< 120/80 mmHg	In consultation with my doctor	Yes, I monitor or have monitored my blood pressure at home	I currently smoke tobacco such as cigarettes or cigars	Fifteen or more drinks per week	1	3	2	6	7	8	4	5	Diabetes,Prediabetes,Chronic kidney disease (CKD),Heart failure	Yes	Yes	4 or more	It is a very high priority	Extremely comfortable	i like
Female	21	White / Caucasian	$35,000 through $49,999	Somewhat satisfied	< 120/80 mmHg	In consultation with my doctor	Yes, I monitor or have monitored my blood pressure at home	I have never smoked tobacco or vaped	One to four drinks per week	5	2	3	6	4	7		1	Diabetes,Prediabetes	No	Yes	2	It is a moderate priority	Somewhat comfortable	no
Male	37	White / Caucasian	$50,000 through $74,999	Somewhat satisfied	≤ 130/80 mmHg	In consultation with my doctor	Yes, I monitor or have monitored my blood pressure at home	I currently smoke tobacco such as cigarettes or cigars	One to four drinks per week	4	8	2	5	3	7	1	6	Unsure	No	No	1	It is a very high priority	Extremely comfortable	Nothing
Female	36	Black / African-American	$5,000 through $11,999	Somewhat satisfied	I do not know my goal		No, I have not monitored my blood pressure at home	I currently smoke tobacco such as cigarettes or cigars	Eight to fourteen drinks per week	7	8	4	3	5	2	1	6	Unsure	No	No	None	It is a high priority	Extremely comfortable	It get high with increase stress
Female	55	White / Caucasian	$50,000 through $74,999	Somewhat satisfied	< 120/80 mmHg	Through internet research	Yes, I monitor or have monitored my blood pressure at home	I currently smoke tobacco such as cigarettes or cigars	I don't drink	3	6	2	4	5		7	1	Unsure	No	No	None	It is a very high priority	Somewhat comfortable	No
Female	35	Black / African-American,Native American	$35,000 through $49,999	Somewhat satisfied	≤ 140/90 mmHg	In consultation with my doctor	Yes, I monitor or have monitored my blood pressure at home	I have never smoked tobacco or vaped	I don't drink	1	5	2	3	4			6	Diabetes,Heart failure	No	No	4 or more	It is a very high priority	Extremely comfortable	I love the survey I hope I am blessed enough to do it again someday
Female	57	White / Caucasian	$16,000 through $24,999	Neither satisfied nor dissatisfied	< 120/80 mmHg	In consultation with my doctor	No, I have not monitored my blood pressure at home	I currently smoke tobacco such as cigarettes or cigars	Less than one drink per week	3	7	6	2	4	5	8	1	Prediabetes	No	Yes	None	It is a moderate priority	Neither comfortable nor uncomfortable
Male	70	Native American	$35,000 through $49,999	Very satisfied	≤ 135/85 mmHg	Based on my own knowledge/experience	Yes, I monitor or have monitored my blood pressure at home	I used to smoke tobacco or vape, but have quit	Five to seven drinks per week	1	7	3	4	6	5		2	Unsure	No	No	1	It is a very high priority	Extremely comfortable	No
Male	22	White / Caucasian	$100,000 or greater	Somewhat satisfied	I do not have a specific goal		Yes, I monitor or have monitored my blood pressure at home	I have never smoked tobacco or vaped	One to four drinks per week	2	6	5	3	4	7		1	Unsure	No	No	1	It is a high priority	Somewhat comfortable
Female	44	Latino / Hispanic	$25,000 through $34,999	Somewhat satisfied	≤ 130/80 mmHg	In consultation with my doctor	Yes, I monitor or have monitored my blood pressure at home	I currently smoke tobacco such as cigarettes or cigars	One to four drinks per week	1	4	2	3	5	6	7	8	Diabetes	No	No	2	It is a very high priority	Somewhat comfortable	No
Male	38	White / Caucasian	$50,000 through $74,999	Somewhat satisfied	≤ 140/90 mmHg	Based on my own knowledge/experience	No, I have not monitored my blood pressure at home	I currently smoke tobacco or vape and am trying to quit	One to four drinks per week	8	2	7	3	4	6	1	5	Unsure	No	No	None	It is not a priority	Neither comfortable nor uncomfortable	I know it's important
Male	41	White / Caucasian	$25,000 through $34,999	Somewhat satisfied	≤ 140/90 mmHg	In consultation with my doctor	Yes, I monitor or have monitored my blood pressure at home	I currently smoke tobacco such as cigarettes or cigars	One to four drinks per week	1	5	6	4	2	3	7	8	Unsure	No	No	1	It is a very high priority	Neither comfortable nor uncomfortable	No
Female	53	White / Caucasian	$5,000 through $11,999	Very satisfied	I do not have a specific goal		Yes, I monitor or have monitored my blood pressure at home	I have never smoked tobacco or vaped	Less than one drink per week	2	5	3	4	6	7		1	Prediabetes	No	No	1	It is a high priority	Somewhat comfortable	None
Female	45	White / Caucasian	$16,000 through $24,999	Neither satisfied nor dissatisfied	≤ 150/90 mmHg	In consultation with my doctor	Yes, I monitor or have monitored my blood pressure at home	I currently smoke tobacco such as cigarettes or cigars	I don't drink	1	6	2	7	4		5	3	Chronic kidney disease (CKD)	No	No	None	It is a high priority	Neither comfortable nor uncomfortable	No
Male	38	Asian	$75,000 through $99,999	Neither satisfied nor dissatisfied	I do not have a specific goal		Yes, I monitor or have monitored my blood pressure at home	I have never smoked tobacco or vaped	Five to seven drinks per week	1	2	3	5	6	7		4	Unsure	No	No	None	It is a high priority	Neither comfortable nor uncomfortable
Male	36	Black / African-American	$100,000 or greater	Somewhat satisfied	≤ 130/80 mmHg	Through internet research	Yes, I monitor or have monitored my blood pressure at home	I currently smoke tobacco or vape and am trying to quit	Fifteen or more drinks per week	1	2	4	3	5	6	7	8	Diabetes,Prediabetes,Chronic kidney disease (CKD),Heart failure	No	No	3	It is a high priority	Somewhat comfortable	Nothing
Female	31	Latino / Hispanic	$25,000 through $34,999	Somewhat satisfied	< 120/80 mmHg	In consultation with my doctor	Yes, I monitor or have monitored my blood pressure at home	I have never smoked tobacco or vaped	I don't drink	1	6	4	2	3			5	Prediabetes	No	No	1	It is a very high priority	Extremely comfortable	No
Male	25	White / Caucasian	$50,000 through $74,999	Somewhat satisfied	≤ 135/85 mmHg	In consultation with my doctor	Yes, I monitor or have monitored my blood pressure at home	I have never smoked tobacco or vaped	One to four drinks per week	2	7	1	5	3	4		6	Diabetes	No	No	2	It is a high priority	Somewhat comfortable	Nothing else
Female	45	White / Caucasian	$25,000 through $34,999	Very satisfied	≤ 150/90 mmHg	In consultation with my doctor	Yes, I monitor or have monitored my blood pressure at home	I currently smoke tobacco such as cigarettes or cigars	One to four drinks per week	1	2	4	5	6	3	7	8	Prediabetes	No	Yes	1	It is a very high priority	Extremely comfortable	I'm just worried about it. Hiw does it affect my diabetes?
Male	31	White / Caucasian	$50,000 through $74,999	Somewhat satisfied	≤ 135/85 mmHg	Based on my own knowledge/experience	Yes, I monitor or have monitored my blood pressure at home	I have never smoked tobacco or vaped	Less than one drink per week	2	7	3	4	1	6		5	Unsure	No	No	None	It is a moderate priority	Somewhat comfortable	Nope
Male	74	White / Caucasian	$35,000 through $49,999	Very satisfied	≤ 130/80 mmHg	In consultation with my doctor	Yes, I monitor or have monitored my blood pressure at home	I used to smoke tobacco or vape, but have quit	I don't drink	2	6	4	3	1			5	Diabetes,Chronic kidney disease (CKD)	No	No	4 or more	It is a very high priority	Neither comfortable nor uncomfortable	my father had two heart attacks and two strokes and died at 59. almost sixty years ago my doctor sent me to cleveland clinic at age 16 for a hypertension workup. i have been on meds ever since till age 74. my last reading at a doctor was 126/76. i take metoprolol, lisinopril, amlodipine and furosemide. i control my diabetes with diet and exercise only. i walk 25 miles a week and swim 5 miles a we…
Female	55	Asian	$5,000 through $11,999	Somewhat satisfied	≤ 140/90 mmHg	Through internet research	Yes, I monitor or have monitored my blood pressure at home	I have never smoked tobacco or vaped	I don't drink	1	3	4	5	6			2	Diabetes	No	No	2	It is a high priority	Somewhat comfortable	SOMETIMES , ITS BOTHER ME .
Female	39	White / Caucasian	$12,000 through $15,999	Somewhat satisfied	< 120/80 mmHg	Based on my own knowledge/experience	No, I have not monitored my blood pressure at home	I currently smoke tobacco such as cigarettes or cigars	I don't drink	5	7	1	4	3		6	2	Diabetes	No	No	1	It is a moderate priority	Somewhat comfortable	No.
Female	35	White / Caucasian	$5,000 through $11,999	Neither satisfied nor dissatisfied	I do not have a specific goal		Yes, I monitor or have monitored my blood pressure at home	I currently smoke tobacco such as cigarettes or cigars	I don't drink	3	5	4	2	6		7	1	Diabetes	Unsure	Unsure	None	It is a high priority	Neither comfortable nor uncomfortable	Nothing
Female	34	White / Caucasian	$25,000 through $34,999	Very satisfied	≤ 130/80 mmHg	In consultation with my doctor	Yes, I monitor or have monitored my blood pressure at home	I currently smoke tobacco such as cigarettes or cigars	Fifteen or more drinks per week	4	1	2	3	5	6	7	8	Diabetes,Prediabetes	No	No	2	It is a very high priority	Somewhat comfortable	No
Female	47	Asian	$75,000 through $99,999	Somewhat satisfied	< 120/80 mmHg	Based on my own knowledge/experience	Yes, I monitor or have monitored my blood pressure at home	I have never smoked tobacco or vaped	I don't drink	4	6	1	3	2			5	Unsure	No	No	1	It is a very high priority	Extremely comfortable
Male	36	White / Caucasian	$50,000 through $74,999	Neither satisfied nor dissatisfied	I do not have a specific goal		No, I have not monitored my blood pressure at home	I have never smoked tobacco or vaped	I don't drink	2	6	4	3	5			1	Unsure	No	No	None	It is a low priority	Somewhat comfortable
Male	49	White / Caucasian	$35,000 through $49,999	Somewhat satisfied	I do not know my goal		Yes, I monitor or have monitored my blood pressure at home	I currently smoke tobacco such as cigarettes or cigars	Eight to fourteen drinks per week	2	6	1	8	7	3	5	4	Diabetes	No	No	1	It is a high priority	Somewhat comfortable	Nothing
Male	40	Black / African-American	$12,000 through $15,999	Very satisfied	I do not know my goal		Yes, I monitor or have monitored my blood pressure at home	I currently smoke tobacco such as cigarettes or cigars	Five to seven drinks per week	3	7	2	1	6	8	4	5	Diabetes	No	No	2	It is a very high priority	Extremely comfortable
Female	32	Asian	$50,000 through $74,999	Somewhat satisfied	≤ 150/90 mmHg	In consultation with my doctor	Yes, I monitor or have monitored my blood pressure at home	I currently smoke with a vaping device	Five to seven drinks per week	6	1	4	2	5	7	8	3	Diabetes	Yes	No	2	It is a very high priority	Extremely comfortable	Its an emergency
Female	33	White / Caucasian	$35,000 through $49,999	Somewhat satisfied	≤ 130/80 mmHg	Based on my own knowledge/experience	Yes, I monitor or have monitored my blood pressure at home	I currently smoke tobacco such as cigarettes or cigars	Less than one drink per week	4	7	2	6	3	8	1	5	Unsure	No	No	None	It is a moderate priority	Somewhat comfortable	N/A
Female	27	White / Caucasian	$16,000 through $24,999	Very satisfied	I do not have a specific goal		Yes, I monitor or have monitored my blood pressure at home	I currently smoke tobacco such as cigarettes or cigars	Eight to fourteen drinks per week	2	5	7	6	8	1	3	4	Unsure	No	No	2	It is a moderate priority	Neither comfortable nor uncomfortable
Male	23	White / Caucasian	$35,000 through $49,999	Very satisfied	≤ 135/85 mmHg	In consultation with my doctor	Yes, I monitor or have monitored my blood pressure at home	I currently smoke tobacco such as cigarettes or cigars	Fifteen or more drinks per week	3	1	2	4	5	6	7	8	Diabetes	No	No	2	It is a very high priority	Extremely comfortable	Its high
Male	54	White / Caucasian	$35,000 through $49,999	Neither satisfied nor dissatisfied	≤ 130/80 mmHg	In consultation with my doctor	Yes, I monitor or have monitored my blood pressure at home	I used to smoke tobacco or vape, but have quit	Fifteen or more drinks per week	1	7	2	3	4	5		6	Unsure	No	No	1	It is a high priority	Somewhat comfortable	None
Female	34	Black / African-American	$5,000 through $11,999	Very dissatisfied	≤ 140/90 mmHg	In consultation with my doctor	Yes, I monitor or have monitored my blood pressure at home	I used to smoke tobacco or vape, but have quit	One to four drinks per week	3	7	1	6	2	5		4	Prediabetes,Unsure	No	No	2	It is a very high priority	Extremely comfortable	Thanks
Female	39	Black / African-American	$35,000 through $49,999	Somewhat dissatisfied	≤ 140/90 mmHg	Based on my own knowledge/experience	Yes, I monitor or have monitored my blood pressure at home	I have never smoked tobacco or vaped	I don't drink	1	6	3	2	4			5	Unsure	No	No	2	It is a very high priority	Extremely comfortable
Female	30	Latino / Hispanic	$35,000 through $49,999	Very satisfied	< 120/80 mmHg	In consultation with my doctor	Yes, I monitor or have monitored my blood pressure at home	I have never smoked tobacco or vaped	Less than one drink per week	2	6	3	5	1	7		4	Unsure	No	No	None	It is a very high priority	Extremely comfortable
Female	56	White / Caucasian	$50,000 through $74,999	Somewhat satisfied	< 120/80 mmHg	In consultation with my doctor	Yes, I monitor or have monitored my blood pressure at home	I currently smoke tobacco such as cigarettes or cigars	Less than one drink per week	2	5	3	6	8	7	1	4	Unsure	No	No	2	It is a high priority	Somewhat comfortable
Female	40	White / Caucasian	$50,000 through $74,999	Very satisfied	I do not have a specific goal		No, I have not monitored my blood pressure at home	I have never smoked tobacco or vaped	I don't drink	1	6	3	5	4			2	Unsure	No	No	None	It is a moderate priority	Somewhat comfortable
Female	34	White / Caucasian	$25,000 through $34,999	Neither satisfied nor dissatisfied	< 120/80 mmHg	Based on my own knowledge/experience	Yes, I monitor or have monitored my blood pressure at home	I currently smoke tobacco such as cigarettes or cigars	I don't drink	1	2	3	4	5		6	7	Unsure	No	No	None	It is a very high priority	Neither comfortable nor uncomfortable
Male	21	White / Caucasian	$16,000 through $24,999	Somewhat satisfied	< 120/80 mmHg	Based on my own knowledge/experience	Yes, I monitor or have monitored my blood pressure at home	I used to smoke tobacco or vape, but have quit	Less than one drink per week	1	2	3	4	5	6		7	Unsure	No	No	1	It is a very high priority	Extremely comfortable	I have explained everything
Female	29	Asian	$12,000 through $15,999	Very satisfied	≤ 140/90 mmHg	Through internet research	Yes, I monitor or have monitored my blood pressure at home	I currently smoke with a vaping device	Five to seven drinks per week	2	3	1	4	6	7	8	5	Unsure	No	No	1	It is a high priority	Somewhat comfortable	none
Male	64	Other / Unknown	$50,000 through $74,999	Very satisfied	I do not have a specific goal		Yes, I monitor or have monitored my blood pressure at home	I used to smoke tobacco or vape, but have quit	Less than one drink per week	1	6	2	3	5	7		4	Unsure	No	No	4 or more	It is a very high priority	Somewhat comfortable
Female	31	White / Caucasian	$35,000 through $49,999	Neither satisfied nor dissatisfied	≤ 130/80 mmHg	In consultation with my doctor	Yes, I monitor or have monitored my blood pressure at home	I have never smoked tobacco or vaped	Less than one drink per week	3	7	2	4	5	6		1	Diabetes	No	No	None	It is a moderate priority	Somewhat comfortable	i wish it was more stable, at times its high then others its fine. i do not understand
Female	42	Other / Unknown	$50,000 through $74,999	Neither satisfied nor dissatisfied	< 120/80 mmHg	In consultation with my doctor	Yes, I monitor or have monitored my blood pressure at home	I currently smoke with a vaping device	Less than one drink per week	2	6	3	1	4	7	8	5	Diabetes	No	No	1	It is a high priority	Somewhat comfortable	No
Male	45	White / Caucasian	$50,000 through $74,999	Very satisfied	< 120/80 mmHg	In consultation with my doctor	Yes, I monitor or have monitored my blood pressure at home	I currently smoke with a vaping device	Five to seven drinks per week	1	5	2	6	3	7	8	4	Diabetes	No	No	None	It is a very high priority	Extremely comfortable
Male	22	Latino / Hispanic	Prefer not to answer	Somewhat satisfied	I do not have a specific goal		No, I have not monitored my blood pressure at home	I have never smoked tobacco or vaped	I don't drink	3	4	5	6	1			2	Unsure	No	No	None	It is a moderate priority	Neither comfortable nor uncomfortable	Nope
Male	38	Latino / Hispanic	$50,000 through $74,999	Somewhat satisfied	≤ 135/85 mmHg	In consultation with my doctor	Yes, I monitor or have monitored my blood pressure at home	I used to smoke tobacco or vape, but have quit	Five to seven drinks per week	1	3	2	5	4	7		6	Unsure	No	No	1	It is a high priority	Neither comfortable nor uncomfortable	What is it
Female	33	Black / African-American	$50,000 through $74,999	Very satisfied	< 120/80 mmHg	In consultation with my doctor	Yes, I monitor or have monitored my blood pressure at home	I currently smoke with a vaping device	One to four drinks per week	4	5	3	6	1	7	8	2	Prediabetes	No	No	1	It is a very high priority	Extremely comfortable	No comments
Male	38	Black / African-American	$25,000 through $34,999	Very satisfied	≤ 135/85 mmHg	In consultation with my doctor	No, I have not monitored my blood pressure at home	I currently smoke tobacco such as cigarettes or cigars	One to four drinks per week	4	3	1	2	5	6	7	8	Unsure	No	No	None	It is a high priority	Extremely comfortable	Nothing
Male	40	White / Caucasian	$100,000 or greater	Very satisfied	≤ 150/90 mmHg	In consultation with my doctor	Yes, I monitor or have monitored my blood pressure at home	I currently smoke with a vaping device	Eight to fourteen drinks per week	2	3	5	1	6	7	4	8	Unsure	No	No	4 or more	It is a very high priority	Extremely comfortable	Good
Male	49	Black / African-American	$75,000 through $99,999	Somewhat satisfied	< 120/80 mmHg	In consultation with my doctor	Yes, I monitor or have monitored my blood pressure at home	I currently smoke tobacco such as cigarettes or cigars	Five to seven drinks per week	4	8	5	6	7	2	3	1	Prediabetes	Yes	Yes	None	It is a very high priority	Extremely comfortable	nothng but i am looking into alternative ways before drugs to treat HBP
Male	29	Latino / Hispanic	$75,000 through $99,999	Very satisfied	≤ 135/85 mmHg	In consultation with my doctor	Yes, I monitor or have monitored my blood pressure at home	I currently smoke tobacco such as cigarettes or cigars	Eight to fourteen drinks per week	3	1	4	2	5	6	7	8	Diabetes,Chronic kidney disease (CKD),Heart failure	Yes	No	3	It is a very high priority	Extremely comfortable	None
Female	29	Black / African-American	Less than $5,000	Somewhat satisfied	≤ 150/90 mmHg	Through internet research	Yes, I monitor or have monitored my blood pressure at home	I used to smoke tobacco or vape, but have quit	One to four drinks per week	6	5	1	2	4	3		7	Prediabetes	Yes	Yes	2	It is a high priority	Somewhat comfortable	No
Male	36	White / Caucasian	$100,000 or greater	Very satisfied	≤ 150/90 mmHg	In consultation with my doctor	Yes, I monitor or have monitored my blood pressure at home	I currently smoke tobacco such as cigarettes or cigars	Fifteen or more drinks per week	3	4	5	2	7	6	1	8	Unsure	No	No	4 or more	It is a very high priority	Extremely comfortable	nice
Female	19	Black / African-American	$75,000 through $99,999	Somewhat satisfied	≤ 135/85 mmHg	In consultation with my doctor	Yes, I monitor or have monitored my blood pressure at home	I have never smoked tobacco or vaped	I don't drink	5	3	2	4	1			6	Unsure	No	No	1	It is a very high priority	Extremely comfortable	N/A
Male	72	White / Caucasian	$16,000 through $24,999	Very satisfied	I do not know my goal		Yes, I monitor or have monitored my blood pressure at home	I have never smoked tobacco or vaped	Less than one drink per week	1	3	4	5	2	6		7	Heart failure	No	No	3	It is a high priority	Somewhat comfortable	we do not know who much human gene plays in.
Male	57	White / Caucasian	$75,000 through $99,999	Very satisfied	< 120/80 mmHg	In consultation with my doctor	Yes, I monitor or have monitored my blood pressure at home	I currently smoke with a vaping device	One to four drinks per week	4	1	5	2	6	3	7	8	Diabetes	No	No	4 or more	It is a low priority	Somewhat comfortable	Nothing
Male	38	White / Caucasian	$50,000 through $74,999	Somewhat dissatisfied	≤ 135/85 mmHg	Through internet research	Yes, I monitor or have monitored my blood pressure at home	I currently smoke tobacco such as cigarettes or cigars	I don't drink	4	3	5	6	7		2	1	Unsure	No	No	1	It is a high priority	Somewhat comfortable	No
Female	38	White / Caucasian	$16,000 through $24,999	Somewhat dissatisfied	≤ 130/80 mmHg	Based on my own knowledge/experience	Yes, I monitor or have monitored my blood pressure at home	I currently smoke tobacco such as cigarettes or cigars	Less than one drink per week	4	5	6	3	8	7	1	2	Diabetes	No	No	None	It is a moderate priority	Somewhat comfortable	Nothinf
Male	34	Black / African-American	$12,000 through $15,999	Neither satisfied nor dissatisfied	≤ 135/85 mmHg	In consultation with my doctor	Yes, I monitor or have monitored my blood pressure at home	I currently smoke with a vaping device	Eight to fourteen drinks per week	8	7	1	2	6	4	5	3	Prediabetes	Yes	Yes	3	It is a high priority	Neither comfortable nor uncomfortable
Male	43	White / Caucasian	$50,000 through $74,999	Somewhat satisfied	≤ 130/80 mmHg	Based on my own knowledge/experience	Yes, I monitor or have monitored my blood pressure at home	I currently smoke tobacco such as cigarettes or cigars	One to four drinks per week	2	3	5	6	1	4	7	8	Prediabetes	No	No	2	It is a high priority	Somewhat comfortable
Female	41	White / Caucasian	$25,000 through $34,999	Very dissatisfied	I do not have a specific goal		Yes, I monitor or have monitored my blood pressure at home	I currently smoke tobacco or vape and am trying to quit	I don't drink	2	7	3	4	5		6	1	Diabetes	No	No	4 or more	It is a very high priority	Neither comfortable nor uncomfortable
Female	21	Latino / Hispanic	$75,000 through $99,999	Somewhat satisfied	≤ 130/80 mmHg	Based on my own knowledge/experience	Yes, I monitor or have monitored my blood pressure at home	I used to smoke tobacco or vape, but have quit	One to four drinks per week	2	7	1	5	4	3		6	Unsure	No	No	1	It is a low priority	Somewhat comfortable	no
Female	28	White / Caucasian	$75,000 through $99,999	Somewhat satisfied	≤ 150/90 mmHg	In consultation with my doctor	Yes, I monitor or have monitored my blood pressure at home	I have never smoked tobacco or vaped	I don't drink	1	6	2	5	3			4	Unsure	No	No	2	It is not a priority	Somewhat comfortable	Nope
Female	40	Latino / Hispanic	$75,000 through $99,999	Very satisfied	≤ 135/85 mmHg	Through internet research	No, I have not monitored my blood pressure at home	I have never smoked tobacco or vaped	Eight to fourteen drinks per week	1	3	4	6	2	5		7	Unsure	No	No	Unsure	It is not a priority	Somewhat uncomfortable
Male	31	Latino / Hispanic	$50,000 through $74,999	Neither satisfied nor dissatisfied	≤ 135/85 mmHg	In consultation with my doctor	Yes, I monitor or have monitored my blood pressure at home	I currently smoke with a vaping device	One to four drinks per week	1	8	3	2	5	7	4	6	Prediabetes	No	No	1	It is a high priority	Neither comfortable nor uncomfortable
Female	39	White / Caucasian	$25,000 through $34,999	Somewhat dissatisfied	< 120/80 mmHg	In consultation with my doctor	Yes, I monitor or have monitored my blood pressure at home	I currently smoke tobacco or vape and am trying to quit	I don't drink	5	6	4	2	7		3	1	Unsure	Yes	No	2	It is a moderate priority	Somewhat comfortable	Nothing
Female	41	White / Caucasian	$12,000 through $15,999	Very satisfied	< 120/80 mmHg	In consultation with my doctor	Yes, I monitor or have monitored my blood pressure at home	I currently smoke tobacco such as cigarettes or cigars	I don't drink	1	5	3	2	6		4	7	Heart failure	No	No	1	It is a high priority	Somewhat comfortable
Female	29	White / Caucasian	$25,000 through $34,999	Somewhat satisfied	< 120/80 mmHg	In consultation with my doctor	Yes, I monitor or have monitored my blood pressure at home	I used to smoke tobacco or vape, but have quit	Fifteen or more drinks per week	5	6	2	7	4	3		1	Unsure	No	No	None	It is a high priority	Extremely comfortable	It is somewhat high and I am on adderall for severe adhd. I dont function well without it so want to keep blood pressure controlled enough that I can still use it.
Male	41	White / Caucasian	$12,000 through $15,999	Somewhat dissatisfied	≤ 135/85 mmHg	Based on my own knowledge/experience	Yes, I monitor or have monitored my blood pressure at home	I used to smoke tobacco or vape, but have quit	Eight to fourteen drinks per week	3	7	2	5	1	6		4	Unsure	No	No	1	It is a very high priority	Extremely comfortable	No
Female	50	White / Caucasian	$75,000 through $99,999	Somewhat satisfied	≤ 140/90 mmHg	In consultation with my doctor	No, I have not monitored my blood pressure at home	I currently smoke tobacco or vape and am trying to quit	Less than one drink per week	7	6	4	5	2	8	3	1	Unsure	No	No	1	It is a very high priority	Extremely comfortable
Male	73	White / Caucasian	$100,000 or greater	Somewhat satisfied	≤ 130/80 mmHg	In consultation with my doctor	No, I have not monitored my blood pressure at home	I have never smoked tobacco or vaped	I don't drink	1	6	4	2	3			5	Diabetes	No	No	Unsure	It is a very high priority	Extremely uncomfortable
Male	35	White / Caucasian	$35,000 through $49,999	Very satisfied	≤ 130/80 mmHg	In consultation with my doctor	Yes, I monitor or have monitored my blood pressure at home	I have never smoked tobacco or vaped	One to four drinks per week	2	1	4	3	7	6		5	Unsure	No	No	2	It is a very high priority	Extremely uncomfortable	No.
Female	36	Black / African-American	$35,000 through $49,999	Neither satisfied nor dissatisfied	≤ 140/90 mmHg	In consultation with my doctor	Yes, I monitor or have monitored my blood pressure at home	I currently smoke tobacco such as cigarettes or cigars	Less than one drink per week	4	7	2	5	3	6	8	1	Unsure	No	No	1	It is a moderate priority	Somewhat comfortable	I'm not too sure really
Female	28	White / Caucasian	$35,000 through $49,999	Very satisfied	≤ 135/85 mmHg	In consultation with my doctor	Yes, I monitor or have monitored my blood pressure at home	I currently smoke tobacco such as cigarettes or cigars	Five to seven drinks per week	4	8	1	2	3	6	7	5	Diabetes	No	No	1	It is a high priority	Extremely comfortable	My pulse is almost always over 100 but my bp is getting to normal. I dont know how to take my pulse rate down.
Male	27	White / Caucasian	Less than $5,000	Very satisfied	≤ 150/90 mmHg	Through internet research	No, I have not monitored my blood pressure at home	I currently smoke tobacco such as cigarettes or cigars	Fifteen or more drinks per week	2	4	5	1	3	6	8	7	Unsure	No	No	Unsure	It is a very high priority	Extremely comfortable
Male	38	White / Caucasian	$25,000 through $34,999	Somewhat satisfied	≤ 135/85 mmHg	In consultation with my doctor	Yes, I monitor or have monitored my blood pressure at home	I currently smoke with a vaping device	Five to seven drinks per week	5	7	4	6	2	3	8	1	Prediabetes	No	No	1	It is a moderate priority	Neither comfortable nor uncomfortable
Female	43	White / Caucasian	$75,000 through $99,999	Somewhat satisfied	< 120/80 mmHg	In consultation with my doctor	Yes, I monitor or have monitored my blood pressure at home	I used to smoke tobacco or vape, but have quit	I don't drink	1	6	2	3	4			5	Unsure	No	No	1	It is a high priority	Neither comfortable nor uncomfortable
Female	47	Asian	$25,000 through $34,999	Somewhat satisfied	< 120/80 mmHg	Based on my own knowledge/experience	Yes, I monitor or have monitored my blood pressure at home	I have never smoked tobacco or vaped	I don't drink	1	6	3	2	4			5	Unsure	No	No	None	It is a high priority	Neither comfortable nor uncomfortable	no i am good
Female	36	Latino / Hispanic	$50,000 through $74,999	Somewhat satisfied	≤ 130/80 mmHg	In consultation with my doctor	Yes, I monitor or have monitored my blood pressure at home	I have never smoked tobacco or vaped	I don't drink	1	6	2	4	5			3	Diabetes	No	No	1	It is a very high priority	Extremely comfortable
Male	33	Latino / Hispanic	$25,000 through $34,999	Somewhat satisfied	I do not have a specific goal		Yes, I monitor or have monitored my blood pressure at home	I currently smoke tobacco such as cigarettes or cigars	One to four drinks per week	1	8	2	4	5	7	6	3	Unsure	No	No	None	It is a high priority	Somewhat comfortable	I'm on it thank you
Female	34	White / Caucasian	$100,000 or greater	Somewhat satisfied	≤ 130/80 mmHg	In consultation with my doctor	Yes, I monitor or have monitored my blood pressure at home	I have never smoked tobacco or vaped	Five to seven drinks per week	4	7	1	6	3	2		5	Unsure	No	No	1	It is a high priority	Extremely comfortable	No thanks
Female	34	White / Caucasian	$5,000 through $11,999	Neither satisfied nor dissatisfied	< 120/80 mmHg	In consultation with my doctor	Yes, I monitor or have monitored my blood pressure at home	I have never smoked tobacco or vaped	Less than one drink per week	2	3	1	4	5	6		7	Diabetes	No	No	2	It is a high priority	Extremely comfortable	Its getting high and low and medd work
Female	40	White / Caucasian	$50,000 through $74,999	Somewhat satisfied	< 120/80 mmHg	In consultation with my doctor	Yes, I monitor or have monitored my blood pressure at home	I have never smoked tobacco or vaped	One to four drinks per week	1	7	5	4	2	6		3	Unsure	No	No	None	It is a very high priority	Extremely comfortable	no
Female	34	White / Caucasian	$50,000 through $74,999	Neither satisfied nor dissatisfied	I do not have a specific goal		No, I have not monitored my blood pressure at home	I currently smoke tobacco such as cigarettes or cigars	Less than one drink per week	5	7	3	6	4	8	1	2	Unsure	No	No	1	It is a very high priority	Somewhat comfortable
Female	24	Black / African-American	$35,000 through $49,999	Somewhat satisfied	≤ 135/85 mmHg	In consultation with my doctor	Yes, I monitor or have monitored my blood pressure at home	I currently smoke tobacco or vape and am trying to quit	Less than one drink per week	2	5	3	1	6	8	7	4	Prediabetes	No	No	1	It is a high priority	Somewhat uncomfortable	Nothing I can think about
Male	32	Black / African-American	$35,000 through $49,999	Somewhat satisfied	< 120/80 mmHg	In consultation with my doctor	Yes, I monitor or have monitored my blood pressure at home	I have never smoked tobacco or vaped	One to four drinks per week	3	4	6	5	1	7		2	Unsure	No	No	2	It is a high priority	Somewhat comfortable	I like it
Female	61	White / Caucasian	$25,000 through $34,999	Somewhat satisfied	< 120/80 mmHg	In consultation with my doctor	Yes, I monitor or have monitored my blood pressure at home	I currently smoke tobacco such as cigarettes or cigars	I don't drink	2	7	4	5	6		1	3	Unsure	No	No	2	It is a high priority	Somewhat comfortable	I used to be on 3 bp meds.
Female	39	White / Caucasian	$35,000 through $49,999	Very dissatisfied	≤ 150/90 mmHg	In consultation with my doctor	Yes, I monitor or have monitored my blood pressure at home	I currently smoke tobacco such as cigarettes or cigars	Five to seven drinks per week	3	7	4	5	1	6	2	8	Unsure	Yes	Yes	3	It is a very high priority	Extremely comfortable
Female	62	White / Caucasian	$16,000 through $24,999	Somewhat satisfied	I do not know my goal		Yes, I monitor or have monitored my blood pressure at home	I used to smoke tobacco or vape, but have quit	I don't drink	3	2	4	1	5			6	Diabetes	No	No	2	It is a very high priority	Extremely comfortable
Male	27	Asian	$25,000 through $34,999	Somewhat satisfied	< 120/80 mmHg	Based on my own knowledge/experience	Yes, I monitor or have monitored my blood pressure at home	I currently smoke tobacco or vape and am trying to quit	Less than one drink per week	3	8	4	6	2	5	7	1	Heart failure	Yes	No	1	It is a low priority	Extremely comfortable
Female	72	White / Caucasian	$16,000 through $24,999	Neither satisfied nor dissatisfied	I do not have a specific goal		No, I have not monitored my blood pressure at home	I have never smoked tobacco or vaped	Less than one drink per week	1	6	3	5	2	7		4	Diabetes	No	No	1	It is a high priority	Somewhat comfortable
Male	19	White / Caucasian	$100,000 or greater	Very satisfied	< 120/80 mmHg	Based on my own knowledge/experience	Yes, I monitor or have monitored my blood pressure at home	I have never smoked tobacco or vaped	I don't drink	4	6	1	2	5			3	Unsure	No	No	1	It is a high priority	Somewhat comfortable
Female	71	White / Caucasian	$75,000 through $99,999	Somewhat satisfied	< 120/80 mmHg	In consultation with my doctor	Yes, I monitor or have monitored my blood pressure at home	I have never smoked tobacco or vaped	I don't drink	2	6	5	3	4			1	Heart failure	Yes	No	2	It is a very high priority	Extremely comfortable
Female	36	White / Caucasian	$35,000 through $49,999	Somewhat dissatisfied	≤ 130/80 mmHg	In consultation with my doctor	Yes, I monitor or have monitored my blood pressure at home	I currently smoke with a vaping device	Five to seven drinks per week	3	8	2	4	1	5	7	6	Prediabetes,Chronic kidney disease (CKD)	No	No	2	It is a high priority	Somewhat comfortable
Female	44	White / Caucasian	$50,000 through $74,999	Somewhat satisfied	≤ 130/80 mmHg	In consultation with my doctor	Yes, I monitor or have monitored my blood pressure at home	I have never smoked tobacco or vaped	One to four drinks per week	3	6	2	4	5	7		1	Diabetes	No	Yes	1	It is a very high priority	Extremely comfortable	Main causes of high blood pressure
Female	75	White / Caucasian	$35,000 through $49,999	Neither satisfied nor dissatisfied	I do not know my goal		No, I have not monitored my blood pressure at home	I have never smoked tobacco or vaped	Less than one drink per week	2	1	5	6	4	7		3	Unsure	No	No	1	It is a high priority	Neither comfortable nor uncomfortable	I’m glad to know what a good blood pressure is
Female	55	White / Caucasian	$50,000 through $74,999	Very satisfied	I do not have a specific goal		Yes, I monitor or have monitored my blood pressure at home	I currently smoke tobacco such as cigarettes or cigars	Fifteen or more drinks per week	2	5	3	6	4	1	7	8	Diabetes	No	No	None	It is a moderate priority	Neither comfortable nor uncomfortable	No
Prefer not to answer	33	White / Caucasian	$50,000 through $74,999	Very dissatisfied	≤ 150/90 mmHg	Other	Yes, I monitor or have monitored my blood pressure at home	I currently smoke tobacco such as cigarettes or cigars	One to four drinks per week	6	3	1	2	4	5	7	8	Prediabetes	No	No	None	It is a high priority	Somewhat comfortable	No ty
Male	71	White / Caucasian	$50,000 through $74,999	Somewhat satisfied	≤ 135/85 mmHg	Based on my own knowledge/experience	Yes, I monitor or have monitored my blood pressure at home	I used to smoke tobacco or vape, but have quit	Five to seven drinks per week	1	4	2	6	3	7		5	Unsure	No	No	1	It is a high priority	Somewhat comfortable	nothing
Male	49	White / Caucasian	$16,000 through $24,999	Neither satisfied nor dissatisfied	I do not know my goal		Yes, I monitor or have monitored my blood pressure at home	I have never smoked tobacco or vaped	I don't drink	1	2	3	4	5			6	Diabetes	Unsure	Unsure	1	It is a high priority	Somewhat comfortable	No
Male	28	White / Caucasian	$75,000 through $99,999	Very satisfied	≤ 140/90 mmHg	In consultation with my doctor	Yes, I monitor or have monitored my blood pressure at home	I have never smoked tobacco or vaped	Less than one drink per week	1	5	2	3	4	6		7	Diabetes	Yes	Yes	3	It is a very high priority	Somewhat comfortable	No
Female	66	White / Caucasian	$16,000 through $24,999	Very satisfied	I do not have a specific goal		No, I have not monitored my blood pressure at home	I have never smoked tobacco or vaped	Less than one drink per week	1	6	2	4	3	7		5	Unsure	No	No	1	It is a very high priority	Somewhat comfortable	no
Male	55	Latino / Hispanic,Native American	$100,000 or greater	Somewhat satisfied	< 120/80 mmHg	In consultation with my doctor	Yes, I monitor or have monitored my blood pressure at home	I have never smoked tobacco or vaped	Eight to fourteen drinks per week	5	6	1	3	2	4		7	Unsure	No	No	1	It is a very high priority	Extremely comfortable
Female	52	White / Caucasian	$25,000 through $34,999	Somewhat satisfied	I do not have a specific goal		Yes, I monitor or have monitored my blood pressure at home	I used to smoke tobacco or vape, but have quit	One to four drinks per week	1	6	5	4	7	3		2	Diabetes,Heart failure	Yes	No	2	It is a moderate priority	Somewhat comfortable	None
Male	31	White / Caucasian	$5,000 through $11,999	Somewhat dissatisfied	≤ 150/90 mmHg	In consultation with my doctor	Yes, I monitor or have monitored my blood pressure at home	I have never smoked tobacco or vaped	One to four drinks per week	1	7	2	4	5	6		3	Unsure	No	No	1	It is a high priority	Somewhat uncomfortable
Female	62	White / Caucasian	$50,000 through $74,999	Somewhat satisfied	< 120/80 mmHg	Through internet research	Yes, I monitor or have monitored my blood pressure at home	I have never smoked tobacco or vaped	One to four drinks per week	3	5	4	6	2	7		1	Prediabetes	No	No	2	It is a high priority	Somewhat comfortable	no
Male	50	White / Caucasian	$50,000 through $74,999	Very satisfied	≤ 135/85 mmHg	In consultation with my doctor	Yes, I monitor or have monitored my blood pressure at home	I used to smoke tobacco or vape, but have quit	I don't drink	2	5	4	6	1			3	Unsure	Yes	No	1	It is a high priority	Extremely comfortable
Male	43	White / Caucasian	$25,000 through $34,999	Somewhat satisfied	≤ 140/90 mmHg	In consultation with my doctor	Yes, I monitor or have monitored my blood pressure at home	I used to smoke tobacco or vape, but have quit	Five to seven drinks per week	1	2	5	7	6	4		3	Diabetes	Yes	No	3	It is a high priority	Extremely comfortable
Female	30	White / Caucasian	$50,000 through $74,999	Neither satisfied nor dissatisfied	≤ 130/80 mmHg	In consultation with my doctor	Yes, I monitor or have monitored my blood pressure at home	I used to smoke tobacco or vape, but have quit	One to four drinks per week	1	5	3	4	6	7		2	Unsure	No	No	1	It is a high priority	Somewhat uncomfortable
Female	80	White / Caucasian	$16,000 through $24,999	Very satisfied	≤ 130/80 mmHg	In consultation with my doctor	Yes, I monitor or have monitored my blood pressure at home	I have never smoked tobacco or vaped	I don't drink	2	6	1	3	4			5	Unsure	No	No	1	It is a very high priority	Somewhat comfortable	NO IN PRETTY GOOD HEALTH
Female	31	White / Caucasian	$100,000 or greater	Somewhat satisfied	< 120/80 mmHg	In consultation with my doctor	Yes, I monitor or have monitored my blood pressure at home	I have never smoked tobacco or vaped	One to four drinks per week	1	6	2	5	3	7		4	Unsure	No	No	1	It is a high priority	Somewhat comfortable	Nope!
Female	60	White / Caucasian	$35,000 through $49,999	Very satisfied	< 120/80 mmHg	In consultation with my doctor	Yes, I monitor or have monitored my blood pressure at home	I have never smoked tobacco or vaped	One to four drinks per week	1	6	2	4	3	7		5	Unsure	No	No	1	It is a high priority	Neither comfortable nor uncomfortable	No
Male	22	Black / African-American	$35,000 through $49,999	Very satisfied	≤ 135/85 mmHg	In consultation with my doctor	Yes, I monitor or have monitored my blood pressure at home	I currently smoke tobacco such as cigarettes or cigars	Five to seven drinks per week	3	1	2	4	5	6	7	8	Unsure	No	No	2	It is a very high priority	Somewhat comfortable	gooodnes s
Male	34	White / Caucasian	$16,000 through $24,999	Somewhat dissatisfied	≤ 140/90 mmHg	In consultation with my doctor	Yes, I monitor or have monitored my blood pressure at home	I currently smoke with a vaping device	Eight to fourteen drinks per week	3	4	2	1	5	6	7	8	Unsure	No	No	2	It is a high priority	Somewhat uncomfortable	It is very dangerous
Female	21	White / Caucasian	$75,000 through $99,999	Somewhat satisfied	< 120/80 mmHg	In consultation with my doctor	Yes, I monitor or have monitored my blood pressure at home	I currently smoke with a vaping device	I don't drink	2	3	5	4	6		1	7	Unsure	Unsure	Unsure	None	It is a high priority	Somewhat uncomfortable	Nope
Female	70	White / Caucasian	$35,000 through $49,999	Neither satisfied nor dissatisfied	< 120/80 mmHg	Based on my own knowledge/experience	Yes, I monitor or have monitored my blood pressure at home	I have never smoked tobacco or vaped	Eight to fourteen drinks per week	6	7	3	4	1	2		5	Unsure	No	No	1	It is a very high priority	Somewhat comfortable
Female	25	Black / African-American,Latino / Hispanic	$50,000 through $74,999	Somewhat satisfied	≤ 135/85 mmHg	In consultation with my doctor	No, I have not monitored my blood pressure at home	I have never smoked tobacco or vaped	Five to seven drinks per week	6	4	2	5	3	7		1	Unsure	No	No	2	It is a high priority	Extremely comfortable
Male	41	White / Caucasian	$75,000 through $99,999	Somewhat satisfied	< 120/80 mmHg	In consultation with my doctor	Yes, I monitor or have monitored my blood pressure at home	I used to smoke tobacco or vape, but have quit	Five to seven drinks per week	1	6	3	5	2	7		4	Unsure	No	No	None	It is a high priority	Somewhat comfortable
Female	62	White / Caucasian	$100,000 or greater	Very satisfied	I do not have a specific goal		Yes, I monitor or have monitored my blood pressure at home	I used to smoke tobacco or vape, but have quit	Less than one drink per week	1	6	3	5	4	7		2	Unsure	No	No	1	It is a very high priority	Somewhat comfortable	No
Male	21	White / Caucasian	$100,000 or greater	Neither satisfied nor dissatisfied	≤ 130/80 mmHg	Through internet research	Yes, I monitor or have monitored my blood pressure at home	I have never smoked tobacco or vaped	Less than one drink per week	1	6	7	2	4	3		5	Diabetes	Unsure	Unsure	2	It is a moderate priority	Neither comfortable nor uncomfortable	Nope
Female	33	Black / African-American	$75,000 through $99,999	Neither satisfied nor dissatisfied	≤ 130/80 mmHg	In consultation with my doctor	Yes, I monitor or have monitored my blood pressure at home	I used to smoke tobacco or vape, but have quit	Five to seven drinks per week	2	6	4	5	1	7		3	Unsure	No	No	1	It is a very high priority	Extremely comfortable
Female	47	White / Caucasian	$25,000 through $34,999	Somewhat satisfied	≤ 135/85 mmHg	Based on my own knowledge/experience	Yes, I monitor or have monitored my blood pressure at home	I have never smoked tobacco or vaped	One to four drinks per week	1	5	4	2	3	6		7	Diabetes	No	No	1	It is a high priority	Extremely comfortable	Nothing
Male	35	White / Caucasian	$75,000 through $99,999	Very satisfied	≤ 135/85 mmHg	In consultation with my doctor	Yes, I monitor or have monitored my blood pressure at home	I currently smoke with a vaping device	Five to seven drinks per week	1	2	6	3	4	5	7	8	Prediabetes	No	No	2	It is a high priority	Neither comfortable nor uncomfortable	no
Female	42	Black / African-American	$25,000 through $34,999	Somewhat dissatisfied	< 120/80 mmHg	In consultation with my doctor	Yes, I monitor or have monitored my blood pressure at home	I currently smoke tobacco such as cigarettes or cigars	Less than one drink per week	4	7	3	5	2	8	1	6	Unsure	No	No	1	It is a very high priority	Extremely comfortable
Female	36	White / Caucasian	$16,000 through $24,999	Somewhat satisfied	I do not know my goal		Yes, I monitor or have monitored my blood pressure at home	I have never smoked tobacco or vaped	I don't drink	1	5	4	3	2			6	Unsure	No	No	None	It is a moderate priority	Neither comfortable nor uncomfortable	Nope
Female	40	White / Caucasian	$25,000 through $34,999	Somewhat dissatisfied	< 120/80 mmHg	In consultation with my doctor	Yes, I monitor or have monitored my blood pressure at home	I have never smoked tobacco or vaped	I don't drink	2	5	3	4	6			1	Unsure	No	No	4 or more	It is a very high priority	Extremely comfortable
Male	32	White / Caucasian	$16,000 through $24,999	Somewhat satisfied	I do not have a specific goal		Yes, I monitor or have monitored my blood pressure at home	I currently smoke tobacco such as cigarettes or cigars	I don't drink	7	5	6	2	3		4	1	Unsure	No	No	1	It is a high priority	Somewhat comfortable	Nothing comes to mind.
Female	26	Black / African-American	$100,000 or greater	Somewhat dissatisfied	≤ 135/85 mmHg	Based on my own knowledge/experience	Yes, I monitor or have monitored my blood pressure at home	I currently smoke tobacco or vape and am trying to quit	One to four drinks per week	8	6	2	5	7	3	4	1	Diabetes	No	Yes	3	It is a very high priority	Somewhat comfortable	It is something people should pay attention to.
Female	60	White / Caucasian	$75,000 through $99,999	Very satisfied	< 120/80 mmHg	Based on my own knowledge/experience	Yes, I monitor or have monitored my blood pressure at home	I have never smoked tobacco or vaped	I don't drink	2	5	1	3	6			4	Diabetes,Chronic kidney disease (CKD)	No	No	1	It is a very high priority	Extremely comfortable
Female	38	Asian	$35,000 through $49,999	Somewhat dissatisfied	≤ 130/80 mmHg	Based on my own knowledge/experience	Yes, I monitor or have monitored my blood pressure at home	I used to smoke tobacco or vape, but have quit	Less than one drink per week	7	2	5	3	6	4		1	Prediabetes	No	No	2	It is a very high priority	Somewhat comfortable
Male	47	Black / African-American	$75,000 through $99,999	Very satisfied	≤ 135/85 mmHg	In consultation with my doctor	Yes, I monitor or have monitored my blood pressure at home	I currently smoke tobacco such as cigarettes or cigars	One to four drinks per week	5	2	3	1	4	6	7	8	Diabetes	No	No	2	It is a high priority	Somewhat comfortable	Great quality
Male	30	White / Caucasian	$50,000 through $74,999	Very satisfied	≤ 135/85 mmHg	In consultation with my doctor	Yes, I monitor or have monitored my blood pressure at home	I used to smoke tobacco or vape, but have quit	Less than one drink per week	1	6	3	4	2	7		5	Unsure	No	No	1	It is a very high priority	Neither comfortable nor uncomfortable	Nothing
Female	22	Black / African-American	$75,000 through $99,999	Somewhat satisfied	< 120/80 mmHg	Through internet research	Yes, I monitor or have monitored my blood pressure at home	I currently smoke tobacco such as cigarettes or cigars	Five to seven drinks per week	1	4	3	7	2	5	8	6	Diabetes	No	No	1	It is a high priority	Somewhat comfortable	Nothing
Male	60	White / Caucasian	$35,000 through $49,999	Very satisfied	≤ 130/80 mmHg	In consultation with my doctor	Yes, I monitor or have monitored my blood pressure at home	I currently smoke tobacco such as cigarettes or cigars	Eight to fourteen drinks per week	1	4	6	7	2	8	3	5	Diabetes,Heart failure	Yes	Yes	4 or more	It is a high priority	Extremely comfortable	No, thank you. It was very essential information
Female	42	White / Caucasian	$50,000 through $74,999	Somewhat satisfied	< 120/80 mmHg	In consultation with my doctor	Yes, I monitor or have monitored my blood pressure at home	I have never smoked tobacco or vaped	One to four drinks per week	4	5	1	2	6	7		3	Prediabetes	No	No	1	It is a very high priority	Extremely comfortable	Too high
Female	40	White / Caucasian	Less than $5,000	Somewhat dissatisfied	I do not know my goal		No, I have not monitored my blood pressure at home	I currently smoke tobacco such as cigarettes or cigars	Less than one drink per week	3	2	5	4	8	7	6	1	Unsure	Unsure	No	None	It is a high priority	Extremely comfortable	No
Male	68	White / Caucasian	$35,000 through $49,999	Very satisfied	< 120/80 mmHg	In consultation with my doctor	Yes, I monitor or have monitored my blood pressure at home	I used to smoke tobacco or vape, but have quit	Less than one drink per week	4	5	6	1	7	3		2	Diabetes,Chronic kidney disease (CKD),Heart failure	Yes	Yes	1	It is a very high priority	Extremely comfortable
Male	45	White / Caucasian	$100,000 or greater	Somewhat satisfied	≤ 130/80 mmHg	In consultation with my doctor	Yes, I monitor or have monitored my blood pressure at home	I currently smoke with a vaping device	One to four drinks per week	3	1	4	7	8	2	6	5	Diabetes,Prediabetes	Yes	No	3	It is a high priority	Extremely comfortable	No. Thanks
Female	40	White / Caucasian	$25,000 through $34,999	Somewhat dissatisfied	≤ 135/85 mmHg	Based on my own knowledge/experience	No, I have not monitored my blood pressure at home	I currently smoke tobacco such as cigarettes or cigars	I don't drink	1	7	5	6	3		4	2	Unsure	No	No	None	It is a high priority	Somewhat comfortable
Female	24	Native American	Less than $5,000	Somewhat dissatisfied	≤ 130/80 mmHg	In consultation with my doctor	Yes, I monitor or have monitored my blood pressure at home	I currently smoke tobacco such as cigarettes or cigars	One to four drinks per week	8	4	5	1	3	6	7	2	Prediabetes	No	No	2	It is a very high priority	Extremely comfortable
Female	27	Asian	$50,000 through $74,999	Very satisfied	I do not have a specific goal		Yes, I monitor or have monitored my blood pressure at home	I have never smoked tobacco or vaped	One to four drinks per week	1	7	6	2	4	5		3	Unsure	No	No	None	It is a very high priority	Somewhat comfortable	no
Male	30	Asian	$100,000 or greater	Somewhat satisfied	≤ 135/85 mmHg	In consultation with my doctor	Yes, I monitor or have monitored my blood pressure at home	I currently smoke with a vaping device	One to four drinks per week	2	3	5	6	4	7	8	1	Diabetes	Yes	Yes	2	It is a very high priority	Somewhat comfortable	No
Female	35	White / Caucasian	$100,000 or greater	Very satisfied	≤ 140/90 mmHg	In consultation with my doctor	Yes, I monitor or have monitored my blood pressure at home	I currently smoke tobacco such as cigarettes or cigars	Five to seven drinks per week	1	2	3	4	5	6	8	7	Prediabetes	No	No	2	It is a very high priority	Extremely comfortable
Female	65	White / Caucasian	$75,000 through $99,999	Somewhat satisfied	< 120/80 mmHg	In consultation with my doctor	Yes, I monitor or have monitored my blood pressure at home	I have never smoked tobacco or vaped	Less than one drink per week	1	7	2	3	4	6		5	Unsure	No	No	2	It is a high priority	Somewhat comfortable
Female	34	White / Caucasian	$25,000 through $34,999	Neither satisfied nor dissatisfied	I do not have a specific goal		Yes, I monitor or have monitored my blood pressure at home	I currently smoke with a vaping device	One to four drinks per week	2	6	3	4	5	8	1	7	Unsure	Yes	Yes	4 or more	It is a very high priority	Extremely comfortable	I would like it to be healthy
Male	26	Latino / Hispanic	$5,000 through $11,999	Very satisfied	I do not have a specific goal		Yes, I monitor or have monitored my blood pressure at home	I have never smoked tobacco or vaped	Five to seven drinks per week	6	1	3	5	2	4		7	Unsure	No	No	2	It is a high priority	Extremely comfortable
Male	62	White / Caucasian	$35,000 through $49,999	Neither satisfied nor dissatisfied	I do not know my goal		No, I have not monitored my blood pressure at home	I used to smoke tobacco or vape, but have quit	Less than one drink per week	5	6	1	3	2	7		4	Unsure	No	No	None	It is a moderate priority	Neither comfortable nor uncomfortable
Male	41	White / Caucasian	$100,000 or greater	Somewhat satisfied	< 120/80 mmHg	Based on my own knowledge/experience	Yes, I monitor or have monitored my blood pressure at home	I currently smoke tobacco such as cigarettes or cigars	Five to seven drinks per week	7	6	2	8	4	3	1	5	Diabetes	Unsure	Yes	3	It is a very high priority	Somewhat comfortable	No
Male	29	White / Caucasian	$50,000 through $74,999	Somewhat dissatisfied	< 120/80 mmHg	Based on my own knowledge/experience	No, I have not monitored my blood pressure at home	I used to smoke tobacco or vape, but have quit	Five to seven drinks per week	1	3	2	4	5	6		7	Diabetes,Heart failure	No	No	1	It is a very high priority	Neither comfortable nor uncomfortable	It is rapidly imrpoving
Male	82	White / Caucasian	$75,000 through $99,999	Very satisfied	< 120/80 mmHg	Based on my own knowledge/experience	No, I have not monitored my blood pressure at home	I used to smoke tobacco or vape, but have quit	Less than one drink per week	2	1	3	4	6	7		5	Unsure	Yes	No	2	It is a very high priority	Extremely comfortable	No
Female	71	White / Caucasian	$35,000 through $49,999	Very satisfied	< 120/80 mmHg	In consultation with my doctor	Yes, I monitor or have monitored my blood pressure at home	I have never smoked tobacco or vaped	Less than one drink per week	1	6	2	3	4	7		5	Diabetes	No	No	2	It is a high priority	Neither comfortable nor uncomfortable
Female	38	Black / African-American	$35,000 through $49,999	Somewhat satisfied	< 120/80 mmHg	In consultation with my doctor	Yes, I monitor or have monitored my blood pressure at home	I currently smoke tobacco such as cigarettes or cigars	One to four drinks per week	7	2	1	8	6	4	3	5	Unsure	No	No	1	It is a very high priority	Somewhat comfortable	No
Female	31	Black / African-American	$5,000 through $11,999	Somewhat satisfied	≤ 130/80 mmHg	Through internet research	Yes, I monitor or have monitored my blood pressure at home	I currently smoke tobacco or vape and am trying to quit	Five to seven drinks per week	5	6	7	3	1	4	2	8	Diabetes	No	No	1	It is a high priority	Somewhat comfortable
Female	30	White / Caucasian	$25,000 through $34,999	Somewhat satisfied	≤ 135/85 mmHg	In consultation with my doctor	Yes, I monitor or have monitored my blood pressure at home	I have never smoked tobacco or vaped	Less than one drink per week	3	4	5	2	6	7		1	Prediabetes	No	No	2	It is a very high priority	Extremely comfortable
Male	28	Black / African-American	$12,000 through $15,999	Somewhat satisfied	≤ 140/90 mmHg	Based on my own knowledge/experience	Yes, I monitor or have monitored my blood pressure at home	I currently smoke tobacco or vape and am trying to quit	One to four drinks per week	3	4	5	6	7	2	1	8	Unsure	No	No	1	It is a moderate priority	Neither comfortable nor uncomfortable	Right now it's moderate and doing good
Female	40	Latino / Hispanic	$25,000 through $34,999	Somewhat dissatisfied	< 120/80 mmHg	In consultation with my doctor	No, I have not monitored my blood pressure at home	I currently smoke tobacco such as cigarettes or cigars	Less than one drink per week	4	8	7	6	1	5	3	2	Prediabetes	No	No	None	It is a very high priority	Extremely comfortable
Male	59	White / Caucasian	$75,000 through $99,999	Somewhat satisfied	< 120/80 mmHg	Based on my own knowledge/experience	Yes, I monitor or have monitored my blood pressure at home	I have never smoked tobacco or vaped	Less than one drink per week	1	6	3	5	2	7		4	Unsure	No	No	None	It is a high priority	Extremely comfortable	Mine is hard to measure by the doctor as its at least 20 points higher at the doctor's office so I'd be very happy to have some sort of ongoing tracking to show a more true picture
Female	39	White / Caucasian	Less than $5,000	Somewhat satisfied	≤ 135/85 mmHg	Through internet research	Yes, I monitor or have monitored my blood pressure at home	I currently smoke tobacco such as cigarettes or cigars	Five to seven drinks per week	3	1	2	4	5	6	7	8	Chronic kidney disease (CKD)	No	No	2	It is a high priority	Somewhat comfortable	No
Female	29	White / Caucasian	$16,000 through $24,999	Somewhat satisfied	≤ 140/90 mmHg	In consultation with my doctor	Yes, I monitor or have monitored my blood pressure at home	I currently smoke with a vaping device	Eight to fourteen drinks per week	2	6	7	1	8	4	5	3	Prediabetes,Heart failure	No	No	1	It is a high priority	Somewhat comfortable	My blood sugar is very unpredictable
Male	59	White / Caucasian	$75,000 through $99,999	Somewhat dissatisfied	≤ 140/90 mmHg	Through internet research	Yes, I monitor or have monitored my blood pressure at home	I currently smoke tobacco or vape and am trying to quit	Eight to fourteen drinks per week	3	4	2	7	8	6	1	5	Diabetes	Yes	No	2	It is a very high priority	Somewhat comfortable	My blood pressure is usually high.
Male	49	White / Caucasian	$75,000 through $99,999	Somewhat dissatisfied	≤ 150/90 mmHg	In consultation with my doctor	No, I have not monitored my blood pressure at home	I have never smoked tobacco or vaped	Five to seven drinks per week	1	7	2	3	5	6		4	Unsure	No	No	None	It is a moderate priority	Somewhat comfortable	No. Nothing else
Female	51	Latino / Hispanic	$25,000 through $34,999	Very satisfied	I do not have a specific goal		Yes, I monitor or have monitored my blood pressure at home	I have never smoked tobacco or vaped	Fifteen or more drinks per week	1	7	2	6	3	4		5	Prediabetes	No	No	1	It is a moderate priority	Somewhat comfortable
Female	52	White / Caucasian	$25,000 through $34,999	Somewhat satisfied	≤ 130/80 mmHg	Based on my own knowledge/experience	Yes, I monitor or have monitored my blood pressure at home	I currently smoke with a vaping device	I don't drink	4	1	3	2	5		7	6	Heart failure	Yes	No	None	It is a high priority	Somewhat comfortable	I'm lucky enough its been staying around normal
Female	76	White / Caucasian	$100,000 or greater	Somewhat satisfied	< 120/80 mmHg	In consultation with my doctor	Yes, I monitor or have monitored my blood pressure at home	I used to smoke tobacco or vape, but have quit	Five to seven drinks per week	1	6	3	2	4	7		5	Unsure	No	No	1	It is a high priority	Somewhat comfortable
Female	24	Asian	$35,000 through $49,999	Neither satisfied nor dissatisfied	< 120/80 mmHg	In consultation with my doctor	Yes, I monitor or have monitored my blood pressure at home	I used to smoke tobacco or vape, but have quit	Less than one drink per week	2	7	1	4	3	6		5	Unsure	No	No	2	It is a very high priority	Somewhat comfortable	None so far
Female	29	White / Caucasian	$50,000 through $74,999	Somewhat satisfied	< 120/80 mmHg	In consultation with my doctor	Yes, I monitor or have monitored my blood pressure at home	I have never smoked tobacco or vaped	Five to seven drinks per week	2	5	3	7	1	6		4	Unsure	No	No	None	It is a low priority	Somewhat comfortable
Male	58	Latino / Hispanic	$16,000 through $24,999	Somewhat satisfied	< 120/80 mmHg	In consultation with my doctor	Yes, I monitor or have monitored my blood pressure at home	I currently smoke tobacco such as cigarettes or cigars	Five to seven drinks per week	2	4	5	3	6	7	8	1	Diabetes	Unsure	Unsure	1	It is a high priority	Neither comfortable nor uncomfortable
Female	54	Black / African-American	$100,000 or greater	Somewhat dissatisfied	< 120/80 mmHg	Based on my own knowledge/experience	No, I have not monitored my blood pressure at home	I have never smoked tobacco or vaped	Fifteen or more drinks per week	4	6	3	2	5	1		7	Unsure	No	No	2	It is a high priority	Extremely comfortable	At this time there is nothing else I need to know about blood pressure.
Male	38	White / Caucasian	$75,000 through $99,999	Somewhat dissatisfied	< 120/80 mmHg	In consultation with my doctor	No, I have not monitored my blood pressure at home	I currently smoke with a vaping device	Eight to fourteen drinks per week	1	6	3	5	2	8	7	4	Unsure	No	No	1	It is a high priority	Extremely comfortable	Thank you for caring about this issue
Male	28	Latino / Hispanic	$75,000 through $99,999	Very satisfied	≤ 130/80 mmHg	In consultation with my doctor	Yes, I monitor or have monitored my blood pressure at home	I currently smoke with a vaping device	Eight to fourteen drinks per week	4	6	7	5	3	8	2	1	Unsure	No	No	2	It is a very high priority	Extremely comfortable	Nothing to say here
Male	63	White / Caucasian	$16,000 through $24,999	Somewhat satisfied	< 120/80 mmHg	In consultation with my doctor	No, I have not monitored my blood pressure at home	I used to smoke tobacco or vape, but have quit	Eight to fourteen drinks per week	1	6	5	4	3	7		2	Prediabetes	No	No	None	It is a high priority	Somewhat comfortable	Nothing
Male	40	White / Caucasian	$50,000 through $74,999	Somewhat dissatisfied	I do not have a specific goal		Yes, I monitor or have monitored my blood pressure at home	I currently smoke tobacco such as cigarettes or cigars	Less than one drink per week	6	7	2	4	5	8	1	3	Unsure	Yes	No	1	It is a very high priority	Extremely comfortable	No
Male	30	White / Caucasian	$50,000 through $74,999	Somewhat satisfied	≤ 135/85 mmHg	In consultation with my doctor	Yes, I monitor or have monitored my blood pressure at home	I currently smoke tobacco or vape and am trying to quit	Five to seven drinks per week	1	5	6	7	3	4	8	2	Unsure	No	No	2	It is a very high priority	Extremely comfortable	Nope
Male	68	White / Caucasian	$50,000 through $74,999	Very satisfied	≤ 130/80 mmHg	In consultation with my doctor	No, I have not monitored my blood pressure at home	I used to smoke tobacco or vape, but have quit	One to four drinks per week	5	3	1	4	2	6		7	Diabetes	No	No	1	It is a very high priority	Somewhat comfortable	I was diagnosed with high blood pressure at age 46. Ever since then, it has been under control. Your diet, medication, and exercise.
Female	25	Latino / Hispanic	$25,000 through $34,999	Neither satisfied nor dissatisfied	< 120/80 mmHg	In consultation with my doctor	Yes, I monitor or have monitored my blood pressure at home	I used to smoke tobacco or vape, but have quit	Less than one drink per week	1	6	4	5	3	7		2	Diabetes	No	No	None	It is a very high priority	Extremely comfortable
Female	35	Native Hawaiian / Pacific Islander	Less than $5,000	Somewhat satisfied	< 120/80 mmHg	In consultation with my doctor	Yes, I monitor or have monitored my blood pressure at home	I used to smoke tobacco or vape, but have quit	Five to seven drinks per week	4	5	6	7	3	2		1	Diabetes	Unsure	Unsure	2	It is a very high priority	Extremely comfortable
Female	57	I prefer not to say	Prefer not to answer	Very satisfied	I do not have a specific goal		Yes, I monitor or have monitored my blood pressure at home	I have never smoked tobacco or vaped	I don't drink	3	6	1	5	2			4	Unsure	No	No	1	It is a moderate priority	Neither comfortable nor uncomfortable	No
Female	28	White / Caucasian	$25,000 through $34,999	Neither satisfied nor dissatisfied	≤ 140/90 mmHg	In consultation with my doctor	Yes, I monitor or have monitored my blood pressure at home	I currently smoke tobacco or vape and am trying to quit	Less than one drink per week	3	8	1	4	5	7	6	2	Prediabetes	No	No	2	It is a very high priority	Somewhat comfortable
Female	34	White / Caucasian	$16,000 through $24,999	Somewhat satisfied	< 120/80 mmHg	Based on my own knowledge/experience	Yes, I monitor or have monitored my blood pressure at home	I currently smoke tobacco such as cigarettes or cigars	I don't drink	2	7	3	4	5		6	1	Diabetes	No	No	4 or more	It is a very high priority	Extremely comfortable	Nothing
Female	39	Asian	$75,000 through $99,999	Somewhat satisfied	≤ 140/90 mmHg	In consultation with my doctor	Yes, I monitor or have monitored my blood pressure at home	I have never smoked tobacco or vaped	Less than one drink per week	1	2	4	5	3	6		7	Unsure	No	No	1	It is a high priority	Somewhat comfortable
Female	50	White / Caucasian	Less than $5,000	Neither satisfied nor dissatisfied	< 120/80 mmHg	Based on my own knowledge/experience	Yes, I monitor or have monitored my blood pressure at home	I currently smoke tobacco such as cigarettes or cigars	Less than one drink per week	4	2	3	6	5	7	8	1	Unsure	No	Unsure	None	It is a moderate priority	Somewhat comfortable	No
Female	42	White / Caucasian	$35,000 through $49,999	Somewhat satisfied	≤ 135/85 mmHg	In consultation with my doctor	No, I have not monitored my blood pressure at home	I have never smoked tobacco or vaped	Less than one drink per week	1	6	2	5	3	7		4	Prediabetes	No	No	None	It is a high priority	Somewhat comfortable
Male	30	Asian	$50,000 through $74,999	Somewhat satisfied	≤ 135/85 mmHg	In consultation with my doctor	Yes, I monitor or have monitored my blood pressure at home	I have never smoked tobacco or vaped	Five to seven drinks per week	2	3	4	1	6	7		5	Unsure	No	No	1	It is a moderate priority	Somewhat comfortable	None
Male	37	White / Caucasian	$100,000 or greater	Neither satisfied nor dissatisfied	≤ 135/85 mmHg	In consultation with my doctor	No, I have not monitored my blood pressure at home	I used to smoke tobacco or vape, but have quit	Less than one drink per week	2	6	5	7	3	4		1	Unsure	No	No	1	It is a very high priority	Neither comfortable nor uncomfortable
Male	24	White / Caucasian	$25,000 through $34,999	Somewhat satisfied	< 120/80 mmHg	In consultation with my doctor	Yes, I monitor or have monitored my blood pressure at home	I currently smoke with a vaping device	Less than one drink per week	2	5	1	4	3	6	7	8	Unsure	No	No	1	It is a high priority	Somewhat comfortable	No
Male	41	White / Caucasian	$75,000 through $99,999	Somewhat satisfied	I do not have a specific goal		Yes, I monitor or have monitored my blood pressure at home	I currently smoke tobacco such as cigarettes or cigars	Five to seven drinks per week	2	3	4	5	6	7	1	8	Diabetes	No	No	1	It is a very high priority	Extremely comfortable	Nope
Male	18	Black / African-American	$25,000 through $34,999	Somewhat satisfied	≤ 135/85 mmHg	Through internet research	Yes, I monitor or have monitored my blood pressure at home	I currently smoke tobacco or vape and am trying to quit	Eight to fourteen drinks per week	5	7	1	3	6	4	2	8	Chronic kidney disease (CKD),Heart failure	No	No	None	It is a high priority	Neither comfortable nor uncomfortable	None
Female	38	White / Caucasian	$12,000 through $15,999	Very satisfied	≤ 130/80 mmHg	Through internet research	No, I have not monitored my blood pressure at home	I have never smoked tobacco or vaped	Less than one drink per week	2	3	4	5	7	6		1	Unsure	No	No	None	It is a high priority	Neither comfortable nor uncomfortable	No
Female	28	White / Caucasian	$100,000 or greater	Very satisfied	< 120/80 mmHg	Based on my own knowledge/experience	Yes, I monitor or have monitored my blood pressure at home	I used to smoke tobacco or vape, but have quit	One to four drinks per week	3	6	2	5	1	7		4	Unsure	No	No	None	It is a very high priority	Extremely comfortable	Nothing in particular
Female	32	Native American	$16,000 through $24,999	Very satisfied	≤ 140/90 mmHg	In consultation with my doctor	Yes, I monitor or have monitored my blood pressure at home	I currently smoke tobacco such as cigarettes or cigars	Five to seven drinks per week	3	1	5	6	8	7	2	4	Diabetes	Unsure	Yes	2	It is a very high priority	Extremely comfortable	No
Male	77	White / Caucasian	$16,000 through $24,999	Very satisfied	< 120/80 mmHg	Based on my own knowledge/experience	Yes, I monitor or have monitored my blood pressure at home	I used to smoke tobacco or vape, but have quit	I don't drink	2	4	3	6	5			1	Unsure	No	Yes	3	It is a very high priority	Extremely comfortable	no
Male	55	White / Caucasian	$5,000 through $11,999	Very satisfied	≤ 130/80 mmHg	Through internet research	Yes, I monitor or have monitored my blood pressure at home	I currently smoke tobacco such as cigarettes or cigars	Five to seven drinks per week	6	7	1	2	3	8	4	5	Unsure	No	No	None	It is a high priority	Somewhat comfortable	No
Female	24	White / Caucasian	$75,000 through $99,999	Very satisfied	≤ 135/85 mmHg	In consultation with my doctor	Yes, I monitor or have monitored my blood pressure at home	I have never smoked tobacco or vaped	Less than one drink per week	1	5	6	7	3	4		2	Unsure	No	No	1	It is a very high priority	Somewhat comfortable
Female	50	White / Caucasian	Less than $5,000	Somewhat satisfied	I do not know my goal		No, I have not monitored my blood pressure at home	I currently smoke with a vaping device	Less than one drink per week	1	7	2	3	4	6	5	8	Diabetes	Yes	No	1	It is a moderate priority	Somewhat comfortable
Male	74	White / Caucasian	$25,000 through $34,999	Very satisfied	I do not have a specific goal		Yes, I monitor or have monitored my blood pressure at home	I used to smoke tobacco or vape, but have quit	One to four drinks per week	2	7	4	5	1	6		3	Heart failure	Yes	No	1	It is a very high priority	Neither comfortable nor uncomfortable	none
Female	31	White / Caucasian	$5,000 through $11,999	Somewhat satisfied	≤ 140/90 mmHg	Based on my own knowledge/experience	No, I have not monitored my blood pressure at home	I currently smoke tobacco such as cigarettes or cigars	I don't drink	2	7	4	5	3		6	1	Unsure	No	No	None	It is a low priority	Somewhat comfortable	No thank you
Male	21	Black / African-American	$100,000 or greater	Somewhat dissatisfied	< 120/80 mmHg	Through internet research	Yes, I monitor or have monitored my blood pressure at home	I have never smoked tobacco or vaped	I don't drink	1	4	3	2	6			5	Heart failure	No	Yes	3	It is a moderate priority	Neither comfortable nor uncomfortable	Bdndndndjdjd
Female	60	White / Caucasian	$12,000 through $15,999	Somewhat satisfied	≤ 130/80 mmHg	In consultation with my doctor	Yes, I monitor or have monitored my blood pressure at home	I currently smoke tobacco such as cigarettes or cigars	I don't drink	2	6	3	4	7		1	5	Unsure	No	No	1	It is a very high priority	Somewhat comfortable	No
Male	27	White / Caucasian	$35,000 through $49,999	Very satisfied	≤ 140/90 mmHg	Through internet research	Yes, I monitor or have monitored my blood pressure at home	I have never smoked tobacco or vaped	Less than one drink per week	3	1	2	7	6	4		5	Prediabetes	Yes	No	1	It is a very high priority	Extremely comfortable	Great thank you
Male	36	White / Caucasian	$50,000 through $74,999	Somewhat satisfied	≤ 130/80 mmHg	Based on my own knowledge/experience	Yes, I monitor or have monitored my blood pressure at home	I currently smoke tobacco such as cigarettes or cigars	Less than one drink per week	2	8	3	6	4	7	1	5	Unsure	No	No	1	It is a high priority	Somewhat comfortable	No
Female	19	Black / African-American,Latino / Hispanic	$5,000 through $11,999	Somewhat satisfied	≤ 140/90 mmHg	Through internet research	Yes, I monitor or have monitored my blood pressure at home	I currently smoke with a vaping device	Eight to fourteen drinks per week	1	2	7	3	4	5	6	8	Prediabetes,Heart failure	Yes	No	2	It is a high priority	Somewhat comfortable	Swag
Female	51	Black / African-American	$12,000 through $15,999	Somewhat satisfied	≤ 130/80 mmHg	In consultation with my doctor	No, I have not monitored my blood pressure at home	I have never smoked tobacco or vaped	I don't drink	4	3	5	2	6			1	Prediabetes	Yes	No	3	It is a moderate priority	Somewhat comfortable	Food options list for hypertension
Female	41	White / Caucasian	$5,000 through $11,999	Somewhat satisfied	I do not know my goal		No, I have not monitored my blood pressure at home	I have never smoked tobacco or vaped	Less than one drink per week	1	6	3	4	5	7		2	Diabetes	Yes	No	1	It is a high priority	Somewhat uncomfortable
Male	50	White / Caucasian	$75,000 through $99,999	Somewhat satisfied	≤ 130/80 mmHg	In consultation with my doctor	Yes, I monitor or have monitored my blood pressure at home	I used to smoke tobacco or vape, but have quit	I don't drink	2	6	4	5	3			1	Unsure	No	No	2	It is a very high priority	Somewhat comfortable	It is currently under control.
Male	36	White / Caucasian	$16,000 through $24,999	Somewhat dissatisfied	≤ 130/80 mmHg	Through internet research	Yes, I monitor or have monitored my blood pressure at home	I used to smoke tobacco or vape, but have quit	One to four drinks per week	2	7	1	6	5	4		3	Unsure	No	No	None	It is a low priority	Neither comfortable nor uncomfortable	No
Female	21	Latino / Hispanic	$16,000 through $24,999	Neither satisfied nor dissatisfied	< 120/80 mmHg	Based on my own knowledge/experience	Yes, I monitor or have monitored my blood pressure at home	I currently smoke tobacco or vape and am trying to quit	Eight to fourteen drinks per week	1	4	5	2	3	6	7	8	Unsure	Yes	Yes	2	It is a moderate priority	Neither comfortable nor uncomfortable	No
Male	27	Latino / Hispanic	$50,000 through $74,999	Very satisfied	≤ 135/85 mmHg	In consultation with my doctor	No, I have not monitored my blood pressure at home	I used to smoke tobacco or vape, but have quit	One to four drinks per week	1	2	7	4	6	3		5	Diabetes	No	No	None	It is a very high priority	Extremely comfortable	No, I'm good
Male	56	Black / African-American	$50,000 through $74,999	Somewhat dissatisfied	< 120/80 mmHg	In consultation with my doctor	Yes, I monitor or have monitored my blood pressure at home	I currently smoke tobacco such as cigarettes or cigars	I don't drink	2	7	3	1	5		4	6	Prediabetes	No	No	2	It is a very high priority	Extremely comfortable	It's Been high for about 4 years but I cut my salt and sugar from my diet and see my doctor every 3 months and she took me off my diabetic meds because of my prediabetes is way down so I doing ok.but I still smoke about a pack a day and I rarely get enough exercise still
Male	51	White / Caucasian	$25,000 through $34,999	Very satisfied	≤ 140/90 mmHg	In consultation with my doctor	Yes, I monitor or have monitored my blood pressure at home	I used to smoke tobacco or vape, but have quit	Less than one drink per week	2	4	5	3	1	6		7	Unsure	No	No	1	It is a high priority	Somewhat comfortable	Not sure
Male	55	Latino / Hispanic	$75,000 through $99,999	Very satisfied	≤ 140/90 mmHg	In consultation with my doctor	Yes, I monitor or have monitored my blood pressure at home	I currently smoke tobacco such as cigarettes or cigars	Five to seven drinks per week	2	4	6	5	1	3	7	8	Unsure	No	No	1	It is a high priority	Somewhat comfortable
Female	19	White / Caucasian	$25,000 through $34,999	Somewhat satisfied	I do not have a specific goal		Yes, I monitor or have monitored my blood pressure at home	I have never smoked tobacco or vaped	I don't drink	4	6	2	5	1			3	Unsure	No	No	None	It is a very high priority	Somewhat comfortable	Sometimes it’s the salt intake
Female	22	Black / African-American	$25,000 through $34,999	Somewhat satisfied	≤ 140/90 mmHg	In consultation with my doctor	Yes, I monitor or have monitored my blood pressure at home	I used to smoke tobacco or vape, but have quit	One to four drinks per week	7	2	1	5	6	4		3	Prediabetes	No	No	2	It is a high priority	Somewhat comfortable	No ty
Female	37	Latino / Hispanic	$16,000 through $24,999	Very satisfied	≤ 140/90 mmHg	In consultation with my doctor	Yes, I monitor or have monitored my blood pressure at home	I have never smoked tobacco or vaped	One to four drinks per week	1	5	2	6	3	7		4	Unsure	No	No	2	It is a very high priority	Extremely comfortable
Female	51	White / Caucasian	$25,000 through $34,999	Very satisfied	I do not know my goal		No, I have not monitored my blood pressure at home	I have never smoked tobacco or vaped	I don't drink	1	6	4	5	3			2	Unsure	No	No	None	It is a low priority	Neither comfortable nor uncomfortable	No
Female	40	White / Caucasian	$50,000 through $74,999	Neither satisfied nor dissatisfied	≤ 135/85 mmHg	In consultation with my doctor	Yes, I monitor or have monitored my blood pressure at home	I currently smoke tobacco or vape and am trying to quit	One to four drinks per week	2	8	5	6	1	7	3	4	Unsure	No	No	1	It is a high priority	Neither comfortable nor uncomfortable	no
Male	69	White / Caucasian	$35,000 through $49,999	Somewhat satisfied	< 120/80 mmHg	Based on my own knowledge/experience	Yes, I monitor or have monitored my blood pressure at home	I used to smoke tobacco or vape, but have quit	Eight to fourteen drinks per week	2	7	3	6	5	4		1	Unsure	No	No	4 or more	It is a high priority	Somewhat comfortable	good idea
Female	50	I prefer not to say	$5,000 through $11,999	Somewhat satisfied	≤ 140/90 mmHg	In consultation with my doctor	Yes, I monitor or have monitored my blood pressure at home	I used to smoke tobacco or vape, but have quit	I don't drink	4	1	3	2	6			5	Unsure	No	No	3	It is a high priority	Neither comfortable nor uncomfortable	not at the moment
Male	29	White / Caucasian	$75,000 through $99,999	Very satisfied	< 120/80 mmHg	Based on my own knowledge/experience	Yes, I monitor or have monitored my blood pressure at home	I have never smoked tobacco or vaped	I don't drink	2	6	4	5	1			3	Diabetes	No	No	None	It is a moderate priority	Somewhat comfortable
Male	25	White / Caucasian	$75,000 through $99,999	Neither satisfied nor dissatisfied	≤ 135/85 mmHg	In consultation with my doctor	Yes, I monitor or have monitored my blood pressure at home	I currently smoke tobacco or vape and am trying to quit	Fifteen or more drinks per week	6	8	3	7	4	5	1	2	Prediabetes	No	No	3	It is a high priority	Somewhat comfortable	Nope
Male	25	White / Caucasian	$100,000 or greater	Neither satisfied nor dissatisfied	I do not have a specific goal		Yes, I monitor or have monitored my blood pressure at home	I used to smoke tobacco or vape, but have quit	One to four drinks per week	2	5	3	7	1	6		4	Unsure	Yes	Yes	3	It is a high priority	Somewhat comfortable	No
Female	69	White / Caucasian	$35,000 through $49,999	Very satisfied	< 120/80 mmHg	In consultation with my doctor	Yes, I monitor or have monitored my blood pressure at home	I have never smoked tobacco or vaped	I don't drink	1	6	3	2	4			5	Diabetes	No	No	None	It is a very high priority	Neither comfortable nor uncomfortable
Female	58	White / Caucasian	$12,000 through $15,999	Somewhat satisfied	I do not have a specific goal		No, I have not monitored my blood pressure at home	I used to smoke tobacco or vape, but have quit	I don't drink	4	6	3	2	1			5	Unsure	Yes	No	Unsure	It is a very high priority	Somewhat comfortable	As long as I'm following doctors orders, it seems to be regulating well.
Male	67	White / Caucasian	$75,000 through $99,999	Neither satisfied nor dissatisfied	< 120/80 mmHg	Based on my own knowledge/experience	Yes, I monitor or have monitored my blood pressure at home	I have never smoked tobacco or vaped	I don't drink	2	5	1	3	6			4	Unsure	No	No	1	It is a high priority	Extremely uncomfortable	no
Male	58	White / Caucasian	$100,000 or greater	Somewhat dissatisfied	≤ 150/90 mmHg	Based on my own knowledge/experience	Yes, I monitor or have monitored my blood pressure at home	I currently smoke tobacco such as cigarettes or cigars	Less than one drink per week	2	6	4	7	3	8	5	1	Unsure	No	No	2	It is a very high priority	Extremely comfortable
Male	56	White / Caucasian	$75,000 through $99,999	Somewhat dissatisfied	< 120/80 mmHg	In consultation with my doctor	Yes, I monitor or have monitored my blood pressure at home	I used to smoke tobacco or vape, but have quit	Eight to fourteen drinks per week	1	6	4	7	3	2		5	Heart failure	No	No	4 or more	It is a high priority	Extremely comfortable	No
Female	69	Black / African-American	$100,000 or greater	Very satisfied	≤ 130/80 mmHg	Based on my own knowledge/experience	Yes, I monitor or have monitored my blood pressure at home	I used to smoke tobacco or vape, but have quit	Less than one drink per week	2	7	4	3	5	6		1	Unsure	No	No	3	It is a high priority	Somewhat comfortable	Thank God that o have a medical background and know what symptoms that need attention ASAP!
Male	57	White / Caucasian	$50,000 through $74,999	Very satisfied	< 120/80 mmHg	In consultation with my doctor	Yes, I monitor or have monitored my blood pressure at home	I have never smoked tobacco or vaped	One to four drinks per week	1	5	4	7	2	6		3	Unsure	No	No	3	It is a high priority	Somewhat comfortable	No
Female	34	White / Caucasian	$75,000 through $99,999	Somewhat satisfied	≤ 130/80 mmHg	Based on my own knowledge/experience	No, I have not monitored my blood pressure at home	I have never smoked tobacco or vaped	Less than one drink per week	1	4	2	7	3	6		5	Prediabetes	No	No	None	It is a low priority	Neither comfortable nor uncomfortable
Female	21	White / Caucasian	$16,000 through $24,999	Somewhat satisfied	< 120/80 mmHg	Based on my own knowledge/experience	Yes, I monitor or have monitored my blood pressure at home	I currently smoke with a vaping device	Five to seven drinks per week	2	8	5	6	7	3	4	1	Unsure	No	No	1	It is a high priority	Somewhat comfortable
Male	27	Black / African-American	$25,000 through $34,999	Very satisfied	≤ 140/90 mmHg	Through internet research	Yes, I monitor or have monitored my blood pressure at home	I have never smoked tobacco or vaped	Five to seven drinks per week	3	7	2	5	4	6		1	Prediabetes	No	No	1	It is a high priority	Somewhat uncomfortable	Its normal is stay healthy
Female	56	White / Caucasian	$100,000 or greater	Very satisfied	I do not have a specific goal		Yes, I monitor or have monitored my blood pressure at home	I have never smoked tobacco or vaped	Five to seven drinks per week	2	5	1	4	3	6		7	Unsure	No	No	None	It is a very high priority	Extremely comfortable	No
Male	31	White / Caucasian	$35,000 through $49,999	Very satisfied	≤ 130/80 mmHg	In consultation with my doctor	Yes, I monitor or have monitored my blood pressure at home	I currently smoke tobacco such as cigarettes or cigars	Five to seven drinks per week	1	2	3	4	5	6	7	8	Diabetes,Prediabetes	No	No	3	It is a high priority	Somewhat comfortable	No I don’t ty ink there’s anything y’all should know
Female	42	White / Caucasian	$12,000 through $15,999	Somewhat dissatisfied	< 120/80 mmHg	In consultation with my doctor	Yes, I monitor or have monitored my blood pressure at home	I used to smoke tobacco or vape, but have quit	I don't drink	5	6	2	3	4			1	Diabetes,Heart failure	No	No	3	It is a very high priority	Somewhat uncomfortable	It is very serious to me and I follow all instructions by my dr and take what is prescribed to me
Male	33	Latino / Hispanic	Less than $5,000	Somewhat dissatisfied	≤ 130/80 mmHg	Based on my own knowledge/experience	Yes, I monitor or have monitored my blood pressure at home	I used to smoke tobacco or vape, but have quit	One to four drinks per week	1	2	7	5	3	6		4	Prediabetes	No	No	2	It is a very high priority	Somewhat comfortable	Ive had it under control for awhile now
Male	58	White / Caucasian	$12,000 through $15,999	Somewhat satisfied	≤ 135/85 mmHg	In consultation with my doctor	Yes, I monitor or have monitored my blood pressure at home	I currently smoke tobacco such as cigarettes or cigars	Less than one drink per week	1	7	2	3	6	5	4	8	Diabetes	No	No	2	It is a high priority	Somewhat comfortable	No mine is well controled
Female	21	White / Caucasian	$75,000 through $99,999	Neither satisfied nor dissatisfied	I do not know my goal		Yes, I monitor or have monitored my blood pressure at home	I have never smoked tobacco or vaped	One to four drinks per week	2	1	3	4	5	6		7	Unsure	No	Unsure	Unsure	It is a moderate priority	Neither comfortable nor uncomfortable
Male	55	White / Caucasian	$35,000 through $49,999	Somewhat satisfied	I do not know my goal		No, I have not monitored my blood pressure at home	I used to smoke tobacco or vape, but have quit	Five to seven drinks per week	2	7	3	6	5	4		1	Unsure	No	No	None	It is a high priority	Somewhat comfortable	No
Female	54	White / Caucasian	$50,000 through $74,999	Very satisfied	< 120/80 mmHg	In consultation with my doctor	Yes, I monitor or have monitored my blood pressure at home	I have never smoked tobacco or vaped	Five to seven drinks per week	1	6	3	7	4	5		2	Prediabetes	No	No	None	It is a very high priority	Extremely comfortable	No
Female	60	White / Caucasian	$35,000 through $49,999	Somewhat dissatisfied	< 120/80 mmHg	In consultation with my doctor	Yes, I monitor or have monitored my blood pressure at home	I have never smoked tobacco or vaped	Less than one drink per week	1	6	3	2	4	7		5	Diabetes	No	No	3	It is a very high priority	Extremely comfortable	It’s been high today
Male	29	Latino / Hispanic	$50,000 through $74,999	Neither satisfied nor dissatisfied	≤ 130/80 mmHg	Through internet research	Yes, I monitor or have monitored my blood pressure at home	I currently smoke tobacco such as cigarettes or cigars	Less than one drink per week	7	4	1	6	8	2	5	3	Unsure	No	No	1	It is a high priority	Neither comfortable nor uncomfortable	I wish it was lower
Female	28	White / Caucasian	$35,000 through $49,999	Somewhat satisfied	≤ 140/90 mmHg	Through internet research	Yes, I monitor or have monitored my blood pressure at home	I used to smoke tobacco or vape, but have quit	One to four drinks per week	6	1	3	2	4	7		5	Unsure	No	No	None	It is a moderate priority	Neither comfortable nor uncomfortable	Not really.
Female	41	White / Caucasian	$75,000 through $99,999	Somewhat satisfied	≤ 135/85 mmHg	In consultation with my doctor	Yes, I monitor or have monitored my blood pressure at home	I have never smoked tobacco or vaped	Five to seven drinks per week	3	4	5	1	2	6		7	Heart failure	No	No	2	It is a moderate priority	Neither comfortable nor uncomfortable	No comment on
Female	40	Black / African-American	$35,000 through $49,999	Neither satisfied nor dissatisfied	≤ 140/90 mmHg	In consultation with my doctor	No, I have not monitored my blood pressure at home	I currently smoke tobacco such as cigarettes or cigars	Less than one drink per week	1	4	6	2	8	7	5	3	Diabetes	No	No	2	It is a very high priority	Extremely comfortable	No. Thanks
Male	56	White / Caucasian	$12,000 through $15,999	Somewhat satisfied	≤ 140/90 mmHg	In consultation with my doctor	Yes, I monitor or have monitored my blood pressure at home	I currently smoke tobacco such as cigarettes or cigars	Less than one drink per week	1	5	2	3	6	8	7	4	Diabetes	Yes	No	1	It is a high priority	Extremely comfortable	No
Male	45	Asian	Prefer not to answer	Somewhat satisfied	≤ 140/90 mmHg	In consultation with my doctor	No, I have not monitored my blood pressure at home	I have never smoked tobacco or vaped	Less than one drink per week	1	7	2	4	3	6		5	Prediabetes	No	No	1	It is a moderate priority	Somewhat comfortable	no
Female	22	Black / African-American	$16,000 through $24,999	Somewhat satisfied	≤ 135/85 mmHg	Based on my own knowledge/experience	Yes, I monitor or have monitored my blood pressure at home	I currently smoke with a vaping device	Fifteen or more drinks per week	2	3	4	5	6	7	1	8	Diabetes	Yes	Yes	3	It is a very high priority	Neither comfortable nor uncomfortable	why dose it happe
Female	34	White / Caucasian	$50,000 through $74,999	Somewhat satisfied	≤ 140/90 mmHg	In consultation with my doctor	Yes, I monitor or have monitored my blood pressure at home	I currently smoke tobacco such as cigarettes or cigars	Five to seven drinks per week	1	6	3	2	5	7	8	4	Unsure	No	Yes	1	It is a moderate priority	Somewhat comfortable	No
Female	60	White / Caucasian	$35,000 through $49,999	Somewhat satisfied	< 120/80 mmHg	Based on my own knowledge/experience	No, I have not monitored my blood pressure at home	I currently smoke tobacco such as cigarettes or cigars	I don't drink	6	3	4	1	5		2	7	Unsure	No	No	None	It is a very high priority	Extremely comfortable	I should check it more often.
Male	57	Black / African-American	$16,000 through $24,999	Somewhat satisfied	< 120/80 mmHg	Based on my own knowledge/experience	No, I have not monitored my blood pressure at home	I have never smoked tobacco or vaped	One to four drinks per week	1	7	3	4	2	6		5	Diabetes,Heart failure	No	No	1	It is a high priority	Extremely comfortable	Nothing else
Male	24	Latino / Hispanic	$5,000 through $11,999	Somewhat satisfied	≤ 135/85 mmHg	Through internet research	Yes, I monitor or have monitored my blood pressure at home	I currently smoke tobacco or vape and am trying to quit	Five to seven drinks per week	1	2	7	6	5	3	4	8	Chronic kidney disease (CKD)	No	No	2	It is a very high priority	Extremely comfortable	Nope
Male	39	Latino / Hispanic	$25,000 through $34,999	Somewhat satisfied	< 120/80 mmHg	In consultation with my doctor	Yes, I monitor or have monitored my blood pressure at home	I have never smoked tobacco or vaped	One to four drinks per week	2	4	5	3	6	7		1	Unsure	No	No	1	It is a high priority	Somewhat comfortable	It sucks
Female	47	White / Caucasian	$50,000 through $74,999	Very satisfied	I do not have a specific goal		Yes, I monitor or have monitored my blood pressure at home	I used to smoke tobacco or vape, but have quit	One to four drinks per week	1	5	3	7	6	2		4	Diabetes	No	No	3	It is a very high priority	Extremely comfortable	Nothing
Female	46	White / Caucasian	Less than $5,000	Neither satisfied nor dissatisfied	I do not have a specific goal		No, I have not monitored my blood pressure at home	I have never smoked tobacco or vaped	I don't drink	1	2	3	4	5			6	Unsure	No	No	4 or more	It is a moderate priority	Neither comfortable nor uncomfortable	Nothing
Female	57	White / Caucasian	$16,000 through $24,999	Neither satisfied nor dissatisfied	I do not have a specific goal		No, I have not monitored my blood pressure at home	I currently smoke tobacco such as cigarettes or cigars	Less than one drink per week	2	8	5	3	4	7	6	1	Unsure	No	No	1	It is a moderate priority	Neither comfortable nor uncomfortable	No
Female	42	White / Caucasian	$12,000 through $15,999	Very satisfied	I do not have a specific goal		No, I have not monitored my blood pressure at home	I have never smoked tobacco or vaped	Less than one drink per week	1	6	2	3	4	7		5	Unsure	No	No	1	It is a very high priority	Somewhat comfortable	No
Female	35	Black / African-American	$75,000 through $99,999	Somewhat satisfied	≤ 130/80 mmHg	In consultation with my doctor	Yes, I monitor or have monitored my blood pressure at home	I have never smoked tobacco or vaped	I don't drink	4	5	1	6	2			3	Diabetes	No	No	2	It is a very high priority	Extremely comfortable	No
Female	50	White / Caucasian	$25,000 through $34,999	Somewhat satisfied	≤ 130/80 mmHg	In consultation with my doctor	Yes, I monitor or have monitored my blood pressure at home	I used to smoke tobacco or vape, but have quit	Less than one drink per week	1	7	5	2	4	6		3	Unsure	Unsure	No	3	It is a very high priority	Somewhat comfortable	No
Male	46	White / Caucasian	$75,000 through $99,999	Somewhat satisfied	≤ 130/80 mmHg	Through internet research	No, I have not monitored my blood pressure at home	I used to smoke tobacco or vape, but have quit	One to four drinks per week	1	7	2	5	4	6		3	Diabetes	No	No	1	It is a high priority	Somewhat comfortable	Have had diabetes for 5 6years since medicated with prescriptions have had bp under control
Male	40	White / Caucasian	$100,000 or greater	Somewhat satisfied	≤ 140/90 mmHg	In consultation with my doctor	Yes, I monitor or have monitored my blood pressure at home	I currently smoke tobacco or vape and am trying to quit	One to four drinks per week	2	3	6	7	5	4	1	8	Unsure	No	No	3	It is a high priority	Somewhat comfortable
Male	43	White / Caucasian	$75,000 through $99,999	Somewhat satisfied	≤ 130/80 mmHg	In consultation with my doctor	Yes, I monitor or have monitored my blood pressure at home	I have never smoked tobacco or vaped	Less than one drink per week	1	6	2	4	3	7		5	Unsure	No	No	1	It is a high priority	Somewhat comfortable
Female	67	White / Caucasian	$25,000 through $34,999	Somewhat satisfied	I do not have a specific goal		Yes, I monitor or have monitored my blood pressure at home	I used to smoke tobacco or vape, but have quit	I don't drink	1	6	2	5	3			4	Unsure	No	No	1	It is a high priority	Somewhat comfortable	No
Female	23	Black / African-American	$5,000 through $11,999	Very satisfied	≤ 135/85 mmHg	In consultation with my doctor	Yes, I monitor or have monitored my blood pressure at home	I currently smoke tobacco such as cigarettes or cigars	Eight to fourteen drinks per week	1	3	4	5	6	2	7	8	Diabetes,Prediabetes,Heart failure	Yes	Yes	3	It is a high priority	Extremely comfortable	None
Female	72	White / Caucasian	$50,000 through $74,999	Very satisfied	≤ 130/80 mmHg	In consultation with my doctor	No, I have not monitored my blood pressure at home	I have never smoked tobacco or vaped	One to four drinks per week	1	6	4	3	5	7		2	Unsure	No	No	3	It is a very high priority	Somewhat comfortable	No
Female	72	White / Caucasian	$75,000 through $99,999	Somewhat satisfied	< 120/80 mmHg	Based on my own knowledge/experience	Yes, I monitor or have monitored my blood pressure at home	I currently smoke tobacco such as cigarettes or cigars	One to four drinks per week	7	8	6	5	2	3	1	4	Unsure	No	No	3	It is a very high priority	Extremely comfortable	no thank you
Male	28	Black / African-American	$35,000 through $49,999	Somewhat satisfied	< 120/80 mmHg	In consultation with my doctor	Yes, I monitor or have monitored my blood pressure at home	I currently smoke tobacco such as cigarettes or cigars	Less than one drink per week	3	5	8	7	4	6	1	2	Unsure	No	No	1	It is a very high priority	Somewhat comfortable	No
Female	22	Black / African-American	$25,000 through $34,999	Somewhat satisfied	≤ 135/85 mmHg	Through internet research	Yes, I monitor or have monitored my blood pressure at home	I have never smoked tobacco or vaped	One to four drinks per week	2	3	5	4	7	6		1	Unsure	No	No	1	It is a high priority	Somewhat comfortable
Male	55	Asian	Don't know	Somewhat satisfied	≤ 135/85 mmHg	Through internet research	Yes, I monitor or have monitored my blood pressure at home	I currently smoke with a vaping device	One to four drinks per week	1	8	7	3	4	2	6	5	Prediabetes	No	No	1	It is a moderate priority	Somewhat comfortable
Male	47	White / Caucasian	Less than $5,000	Somewhat satisfied	I do not have a specific goal		Yes, I monitor or have monitored my blood pressure at home	I currently smoke with a vaping device	Fifteen or more drinks per week	6	3	4	5	7	2	8	1	Diabetes	No	No	None	It is a moderate priority	Extremely comfortable	mine spikes the worst when i go too long w/o alcohol. i guess it's withdrawal
Male	47	White / Caucasian	$35,000 through $49,999	Somewhat satisfied	I do not have a specific goal		No, I have not monitored my blood pressure at home	I have never smoked tobacco or vaped	Less than one drink per week	2	5	1	3	6	4		7	Unsure	No	Yes	4 or more	It is a very high priority	Extremely comfortable	I know everything. I know how dangerous it is & I'm trying my best to somehow control it
Female	46	White / Caucasian	$35,000 through $49,999	Somewhat dissatisfied	≤ 140/90 mmHg	In consultation with my doctor	Yes, I monitor or have monitored my blood pressure at home	I have never smoked tobacco or vaped	I don't drink	1	6	3	2	4			5	Diabetes	No	No	2	It is a high priority	Extremely comfortable	No
Female	29	Latino / Hispanic	$25,000 through $34,999	Somewhat satisfied	≤ 135/85 mmHg	In consultation with my doctor	Yes, I monitor or have monitored my blood pressure at home	I used to smoke tobacco or vape, but have quit	I don't drink	6	3	2	5	1			4	Unsure	No	No	3	It is a high priority	Neither comfortable nor uncomfortable	Its been high since having my first child
Female	67	White / Caucasian	$5,000 through $11,999	Very satisfied	< 120/80 mmHg	Based on my own knowledge/experience	Yes, I monitor or have monitored my blood pressure at home	I used to smoke tobacco or vape, but have quit	I don't drink	1	2	3	4	5			6	Unsure	No	No	2	It is a very high priority	Extremely comfortable	I have white coat problems when I see a doctor. My pressure is good when I do it at home. High at the doctors
Male	72	White / Caucasian	$35,000 through $49,999	Somewhat satisfied	≤ 130/80 mmHg	Based on my own knowledge/experience	Yes, I monitor or have monitored my blood pressure at home	I have never smoked tobacco or vaped	I don't drink	2	4	3	6	5			1	Unsure	No	No	1	It is a high priority	Somewhat comfortable	pressure seems to vary being higher in afternoon and evening and lower in morning. My doctor recently doubled strength of my blood pressure med from 50 mg per day to 100 mg per day, and asked me to take full dose in morning, not half in morning and half in evening.
Male	19	Black / African-American,Latino / Hispanic	$25,000 through $34,999	Somewhat satisfied	≤ 150/90 mmHg	Based on my own knowledge/experience	No, I have not monitored my blood pressure at home	I have never smoked tobacco or vaped	I don't drink	2	6	4	3	5			1	Unsure	No	No	1	It is a very high priority	Extremely comfortable	I’m doing goood with my blood pressure
Male	28	White / Caucasian	$16,000 through $24,999	Somewhat satisfied	≤ 135/85 mmHg	Based on my own knowledge/experience	Yes, I monitor or have monitored my blood pressure at home	I currently smoke tobacco such as cigarettes or cigars	I don't drink	1	5	6	2	4		3	7	Unsure	No	No	1	It is a high priority	Somewhat comfortable	Nope
Male	65	White / Caucasian	$12,000 through $15,999	Somewhat dissatisfied	≤ 130/80 mmHg	In consultation with my doctor	Yes, I monitor or have monitored my blood pressure at home	I currently smoke tobacco or vape and am trying to quit	Five to seven drinks per week	2	3	6	4	1	7	5	8	Prediabetes	No	No	3	It is a high priority	Somewhat comfortable	No
Male	29	White / Caucasian	$35,000 through $49,999	Somewhat satisfied	≤ 135/85 mmHg	In consultation with my doctor	Yes, I monitor or have monitored my blood pressure at home	I currently smoke tobacco or vape and am trying to quit	Five to seven drinks per week	3	2	5	6	7	1	8	4	Unsure	No	Unsure	1	It is a moderate priority	Somewhat comfortable	nothing to mention in general at thi timr.
Male	28	White / Caucasian	$50,000 through $74,999	Somewhat dissatisfied	≤ 130/80 mmHg	In consultation with my doctor	Yes, I monitor or have monitored my blood pressure at home	I currently smoke tobacco such as cigarettes or cigars	Eight to fourteen drinks per week	3	8	2	7	4	6	5	1	Diabetes	Unsure	No	3	It is a very high priority	Extremely comfortable	Mo
Male	46	White / Caucasian	$50,000 through $74,999	Somewhat satisfied	< 120/80 mmHg	Based on my own knowledge/experience	No, I have not monitored my blood pressure at home	I currently smoke tobacco such as cigarettes or cigars	Fifteen or more drinks per week	5	2	3	4	6	7	8	1	Unsure	No	No	None	It is a high priority	Somewhat comfortable
Male	36	White / Caucasian	$75,000 through $99,999	Somewhat satisfied	≤ 140/90 mmHg	In consultation with my doctor	No, I have not monitored my blood pressure at home	I currently smoke with a vaping device	Eight to fourteen drinks per week	1	7	3	4	6	2	5	8	Unsure	No	No	1	It is a high priority	Somewhat comfortable	None
Male	40	White / Caucasian	$35,000 through $49,999	Somewhat satisfied	≤ 130/80 mmHg	In consultation with my doctor	Yes, I monitor or have monitored my blood pressure at home	I have never smoked tobacco or vaped	Less than one drink per week	1	2	4	3	6	5		7	Diabetes	No	No	2	It is a very high priority	Somewhat comfortable	No
Male	74	Black / African-American	$16,000 through $24,999	Neither satisfied nor dissatisfied	I do not know my goal		No, I have not monitored my blood pressure at home	I used to smoke tobacco or vape, but have quit	Less than one drink per week	1	6	3	5	4	7		2	Unsure	Unsure	Unsure	1	It is a very high priority	Extremely comfortable	My blood pressure is getting better with medication, bug need to lose weight and eat healthier.
Male	48	White / Caucasian	$35,000 through $49,999	Somewhat satisfied	≤ 130/80 mmHg	Through internet research	Yes, I monitor or have monitored my blood pressure at home	I currently smoke tobacco such as cigarettes or cigars	One to four drinks per week	3	5	4	2	6	1	7	8	Diabetes,Heart failure	No	No	2	It is a high priority	Extremely comfortable	No comments about my blood.pressure
Male	25	White / Caucasian	$50,000 through $74,999	Very satisfied	≤ 130/80 mmHg	In consultation with my doctor	Yes, I monitor or have monitored my blood pressure at home	I currently smoke with a vaping device	Five to seven drinks per week	1	2	8	7	6	5	4	3	Diabetes	Yes	Yes	2	It is a very high priority	Extremely comfortable	Nope
Male	26	White / Caucasian	$35,000 through $49,999	Neither satisfied nor dissatisfied	≤ 140/90 mmHg	In consultation with my doctor	Yes, I monitor or have monitored my blood pressure at home	I have never smoked tobacco or vaped	I don't drink	2	6	3	4	1			5	Unsure	No	No	2	It is a very high priority	Extremely comfortable
Male	19	Latino / Hispanic	$16,000 through $24,999	Somewhat dissatisfied	< 120/80 mmHg	In consultation with my doctor	Yes, I monitor or have monitored my blood pressure at home	I currently smoke tobacco such as cigarettes or cigars	Eight to fourteen drinks per week	2	8	3	4	5	6	7	1	Unsure	No	No	None	It is not a priority	Neither comfortable nor uncomfortable	I'm 19 with high blood pressure but I stay away from hospitals because people die there. The irony
Male	25	White / Caucasian	$12,000 through $15,999	Very satisfied	≤ 140/90 mmHg	In consultation with my doctor	Yes, I monitor or have monitored my blood pressure at home	I currently smoke tobacco such as cigarettes or cigars	Eight to fourteen drinks per week	1	2	4	5	3	6	7	8	Diabetes	No	No	1	It is a high priority	Extremely comfortable	None
Male	68	White / Caucasian	$12,000 through $15,999	Very satisfied	I do not have a specific goal		Yes, I monitor or have monitored my blood pressure at home	I used to smoke tobacco or vape, but have quit	Less than one drink per week	3	7	4	1	5	6		2	Diabetes	No	No	1	It is a very high priority	Neither comfortable nor uncomfortable	Nope
Male	76	White / Caucasian	$35,000 through $49,999	Very satisfied	I do not know my goal		No, I have not monitored my blood pressure at home	I used to smoke tobacco or vape, but have quit	Less than one drink per week	1	7	2	5	3	6		4	Unsure	No	No	1	It is a moderate priority	Neither comfortable nor uncomfortable	No
Male	35	White / Caucasian	$100,000 or greater	Very satisfied	≤ 150/90 mmHg	In consultation with my doctor	Yes, I monitor or have monitored my blood pressure at home	I currently smoke tobacco such as cigarettes or cigars	Fifteen or more drinks per week	3	1	2	4	5	6	7	8	Heart failure	Yes	Yes	1	It is a very high priority	Extremely comfortable	None
Male	30	White / Caucasian	$100,000 or greater	Very satisfied	≤ 140/90 mmHg	In consultation with my doctor	Yes, I monitor or have monitored my blood pressure at home	I currently smoke with a vaping device	Fifteen or more drinks per week	2	3	4	1	5	6	7	8	Diabetes,Prediabetes	No	No	2	It is a very high priority	Extremely comfortable	Nonenone
Male	23	White / Caucasian	$35,000 through $49,999	Somewhat dissatisfied	< 120/80 mmHg	Based on my own knowledge/experience	Yes, I monitor or have monitored my blood pressure at home	I have never smoked tobacco or vaped	Five to seven drinks per week	1	6	3	5	4	7		2	Unsure	No	No	1	It is a high priority	Extremely comfortable
Male	41	White / Caucasian	$100,000 or greater	Neither satisfied nor dissatisfied	< 120/80 mmHg	Based on my own knowledge/experience	No, I have not monitored my blood pressure at home	I have never smoked tobacco or vaped	One to four drinks per week	1	4	2	5	3	7		6	Unsure	No	No	None	It is a high priority	Neither comfortable nor uncomfortable
Male	55	White / Caucasian	$100,000 or greater	Somewhat satisfied	< 120/80 mmHg	In consultation with my doctor	No, I have not monitored my blood pressure at home	I have never smoked tobacco or vaped	Five to seven drinks per week	1	6	4	2	3	7		5	Unsure	No	No	None	It is a high priority	Somewhat comfortable	I have it under control somewhat
Male	42	White / Caucasian	$5,000 through $11,999	Very satisfied	< 120/80 mmHg	Through internet research	Yes, I monitor or have monitored my blood pressure at home	I used to smoke tobacco or vape, but have quit	Five to seven drinks per week	4	3	7	6	5	2		1	Diabetes,Prediabetes,Chronic kidney disease (CKD),Heart failure	No	No	3	It is a very high priority	Somewhat uncomfortable	No
Male	25	Native American	$35,000 through $49,999	Somewhat satisfied	< 120/80 mmHg	In consultation with my doctor	Yes, I monitor or have monitored my blood pressure at home	I used to smoke tobacco or vape, but have quit	One to four drinks per week	1	6	5	3	4	7		2	Diabetes	No	No	1	It is a high priority	Somewhat comfortable	Nope
Male	39	White / Caucasian	$75,000 through $99,999	Very satisfied	< 120/80 mmHg	Based on my own knowledge/experience	Yes, I monitor or have monitored my blood pressure at home	I used to smoke tobacco or vape, but have quit	I don't drink	1	3	5	6	2			4	Diabetes,Heart failure	Yes	No	1	It is a high priority	Somewhat comfortable
Male	30	White / Caucasian	Less than $5,000	Somewhat dissatisfied	I do not have a specific goal		Yes, I monitor or have monitored my blood pressure at home	I used to smoke tobacco or vape, but have quit	Less than one drink per week	1	4	5	3	2	7		6	Diabetes	No	No	None	It is a very high priority	Extremely comfortable	Nothing
Male	21	Black / African-American	$16,000 through $24,999	Somewhat satisfied	≤ 135/85 mmHg	Through internet research	Yes, I monitor or have monitored my blood pressure at home	I currently smoke with a vaping device	One to four drinks per week	6	3	4	1	2	8	5	7	Unsure	No	No	None	It is a moderate priority	Neither comfortable nor uncomfortable	Ph level
Male	48	Black / African-American	$75,000 through $99,999	Somewhat satisfied	< 120/80 mmHg	In consultation with my doctor	Yes, I monitor or have monitored my blood pressure at home	I currently smoke tobacco such as cigarettes or cigars	Fifteen or more drinks per week	1	2	3	4	5	6	7	8	Heart failure	Unsure	Yes	4 or more	It is a high priority	Somewhat comfortable	no
Male	22	Black / African-American	$35,000 through $49,999	Somewhat satisfied	≤ 135/85 mmHg	In consultation with my doctor	Yes, I monitor or have monitored my blood pressure at home	I have never smoked tobacco or vaped	I don't drink	2	3	1	6	4			5	Unsure	No	No	None	It is a high priority	Neither comfortable nor uncomfortable	Im healthy
Male	23	White / Caucasian	$100,000 or greater	Somewhat satisfied	≤ 140/90 mmHg	In consultation with my doctor	Yes, I monitor or have monitored my blood pressure at home	I currently smoke with a vaping device	Fifteen or more drinks per week	1	3	2	4	6	5	7	8	Diabetes	No	No	2	It is a moderate priority	Somewhat comfortable	no not at this time
Male	33	Asian	$75,000 through $99,999	Somewhat satisfied	≤ 135/85 mmHg	Through internet research	Yes, I monitor or have monitored my blood pressure at home	I currently smoke tobacco or vape and am trying to quit	Eight to fourteen drinks per week	1	6	5	4	3	2	7	8	Prediabetes	No	No	1	It is a moderate priority	Somewhat comfortable
Male	35	White / Caucasian	$100,000 or greater	Very satisfied	≤ 150/90 mmHg	In consultation with my doctor	Yes, I monitor or have monitored my blood pressure at home	I currently smoke tobacco such as cigarettes or cigars	Fifteen or more drinks per week	2	1	3	4	5	6	7	8	Diabetes	Yes	Yes	1	It is a very high priority	Extremely comfortable	None
Male	43	White / Caucasian	$100,000 or greater	Neither satisfied nor dissatisfied	< 120/80 mmHg	Based on my own knowledge/experience	Yes, I monitor or have monitored my blood pressure at home	I currently smoke tobacco such as cigarettes or cigars	One to four drinks per week	1	6	8	7	5	3	2	4	Diabetes	No	No	1	It is a very high priority	Somewhat comfortable	My blood pressure is comfortable always.But sometimes when I feel stressed I bp gets high thats really bad for me.
Male	32	Black / African-American	$50,000 through $74,999	Somewhat satisfied	≤ 130/80 mmHg	In consultation with my doctor	Yes, I monitor or have monitored my blood pressure at home	I currently smoke tobacco or vape and am trying to quit	One to four drinks per week	3	1	6	2	5	7	4	8	Diabetes,Chronic kidney disease (CKD)	Yes	No	3	It is a high priority	Somewhat comfortable	No
Male	32	Latino / Hispanic	$75,000 through $99,999	Very satisfied	≤ 140/90 mmHg	In consultation with my doctor	Yes, I monitor or have monitored my blood pressure at home	I currently smoke with a vaping device	One to four drinks per week	7	3	1	8	5	2	4	6	Diabetes	No	No	1	It is a high priority	Extremely comfortable	no
Male	34	Black / African-American	$50,000 through $74,999	Somewhat satisfied	≤ 140/90 mmHg	In consultation with my doctor	Yes, I monitor or have monitored my blood pressure at home	I currently smoke with a vaping device	Five to seven drinks per week	4	7	1	6	8	2	5	3	Prediabetes	No	No	1	It is a very high priority	Extremely comfortable	Enjoyed it
Male	44	Black / African-American	$25,000 through $34,999	Somewhat satisfied	< 120/80 mmHg	In consultation with my doctor	Yes, I monitor or have monitored my blood pressure at home	I currently smoke tobacco such as cigarettes or cigars	Five to seven drinks per week	2	8	3	4	5	7	1	6	Unsure	No	No	1	It is a very high priority	Somewhat comfortable	No not right now
Male	35	White / Caucasian	$100,000 or greater	Very satisfied	≤ 130/80 mmHg	In consultation with my doctor	Yes, I monitor or have monitored my blood pressure at home	I used to smoke tobacco or vape, but have quit	One to four drinks per week	3	5	4	6	2	7		1	Unsure	No	No	2	It is a high priority	Somewhat comfortable	none just it
Male	51	White / Caucasian	$75,000 through $99,999	Somewhat satisfied	≤ 130/80 mmHg	Through internet research	Yes, I monitor or have monitored my blood pressure at home	I used to smoke tobacco or vape, but have quit	I don't drink	1	6	3	2	5			4	Unsure	No	No	3	It is a very high priority	Extremely comfortable
Male	35	White / Caucasian	$100,000 or greater	Very satisfied	< 120/80 mmHg	In consultation with my doctor	Yes, I monitor or have monitored my blood pressure at home	I currently smoke tobacco such as cigarettes or cigars	Fifteen or more drinks per week	3	7	1	6	4	8	2	5	Diabetes,Heart failure	Yes	Yes	4 or more	It is a very high priority	Extremely comfortable	Nothing else to specify
Male	21	Black / African-American	$100,000 or greater	Somewhat dissatisfied	≤ 135/85 mmHg	In consultation with my doctor	No, I have not monitored my blood pressure at home	I currently smoke with a vaping device	Less than one drink per week	1	8	2	5	3	6	7	4	Unsure	No	No	2	It is a very high priority	Extremely comfortable
Male	32	White / Caucasian	$50,000 through $74,999	Somewhat satisfied	I do not have a specific goal		Yes, I monitor or have monitored my blood pressure at home	I currently smoke with a vaping device	Eight to fourteen drinks per week	1	3	6	7	4	8	2	5	Unsure	No	No	None	It is a high priority	Extremely comfortable
Male	27	White / Caucasian	$100,000 or greater	Very satisfied	I do not have a specific goal		Yes, I monitor or have monitored my blood pressure at home	I currently smoke tobacco or vape and am trying to quit	Eight to fourteen drinks per week	1	3	4	2	5	6	7	8	Prediabetes	Yes	Yes	3	It is a high priority	Extremely comfortable	Non applicable
Male	64	White / Caucasian	$50,000 through $74,999	Very satisfied	I do not know my goal		No, I have not monitored my blood pressure at home	I used to smoke tobacco or vape, but have quit	One to four drinks per week	1	7	6	4	2	5		3	Unsure	No	No	2	It is a very high priority	Somewhat comfortable	Nothing
Male	46	White / Caucasian	$16,000 through $24,999	Somewhat satisfied	≤ 135/85 mmHg	In consultation with my doctor	Yes, I monitor or have monitored my blood pressure at home	I currently smoke tobacco such as cigarettes or cigars	Fifteen or more drinks per week	1	2	4	3	5	6	7	8	Prediabetes	No	No	1	It is a very high priority	Somewhat comfortable
Male	56	White / Caucasian	$50,000 through $74,999	Very satisfied	≤ 135/85 mmHg	In consultation with my doctor	Yes, I monitor or have monitored my blood pressure at home	I have never smoked tobacco or vaped	Five to seven drinks per week	2	4	1	6	7	5		3	Chronic kidney disease (CKD)	No	No	1	It is a very high priority	Extremely comfortable	It's being controlled
Male	38	White / Caucasian	$75,000 through $99,999	Somewhat dissatisfied	< 120/80 mmHg	In consultation with my doctor	Yes, I monitor or have monitored my blood pressure at home	I have never smoked tobacco or vaped	I don't drink	5	6	1	3	2			4	Unsure	No	No	3	It is a very high priority	Somewhat comfortable
Male	28	Latino / Hispanic	Prefer not to answer	Somewhat dissatisfied	≤ 130/80 mmHg	Based on my own knowledge/experience	No, I have not monitored my blood pressure at home	I currently smoke tobacco or vape and am trying to quit	One to four drinks per week	6	1	3	8	2	4	7	5	Unsure	Yes	Yes	2	It is a high priority	Extremely comfortable	thank u
Male	18	White / Caucasian	$100,000 or greater	Very satisfied	I do not know my goal		Yes, I monitor or have monitored my blood pressure at home	I have never smoked tobacco or vaped	I don't drink	5	3	1	4	2			6	Unsure	No	No	None	It is a high priority	Somewhat comfortable	None
Male	20	Black / African-American	$5,000 through $11,999	Somewhat satisfied	≤ 130/80 mmHg	In consultation with my doctor	Yes, I monitor or have monitored my blood pressure at home	I have never smoked tobacco or vaped	Less than one drink per week	2	1	5	4	6	3		7	Unsure	No	No	1	It is a high priority	Extremely comfortable
Male	40	White / Caucasian	$100,000 or greater	Very satisfied	≤ 130/80 mmHg	In consultation with my doctor	Yes, I monitor or have monitored my blood pressure at home	I currently smoke tobacco such as cigarettes or cigars	Eight to fourteen drinks per week	1	3	5	6	2	4	7	8	Diabetes	Yes	Yes	2	It is a very high priority	Somewhat comfortable	Nothing
Male	38	White / Caucasian	$35,000 through $49,999	Somewhat satisfied	≤ 140/90 mmHg	In consultation with my doctor	Yes, I monitor or have monitored my blood pressure at home	I have never smoked tobacco or vaped	I don't drink	1	2	3	4	5			6	Unsure	No	No	1	It is a high priority	Somewhat comfortable
Male	40	White / Caucasian	$100,000 or greater	Very satisfied	≤ 135/85 mmHg	In consultation with my doctor	Yes, I monitor or have monitored my blood pressure at home	I currently smoke tobacco such as cigarettes or cigars	Fifteen or more drinks per week	1	6	2	3	4	7	8	5	Diabetes,Chronic kidney disease (CKD)	No	No	3	It is a very high priority	Extremely comfortable	No
Male	69	White / Caucasian	$75,000 through $99,999	Somewhat satisfied	< 120/80 mmHg	In consultation with my doctor	Yes, I monitor or have monitored my blood pressure at home	I have never smoked tobacco or vaped	Less than one drink per week	1	6	2	4	3	7		5	Diabetes	No	Yes	4 or more	It is a very high priority	Neither comfortable nor uncomfortable
Male	49	Black / African-American	$35,000 through $49,999	Very satisfied	I do not have a specific goal		No, I have not monitored my blood pressure at home	I currently smoke tobacco such as cigarettes or cigars	Five to seven drinks per week	1	8	2	4	6	7	5	3	Unsure	No	No	1	It is a very high priority	Extremely comfortable	No
Female	40	Black / African-American	Less than $5,000	Very satisfied	≤ 150/90 mmHg	In consultation with my doctor	Yes, I monitor or have monitored my blood pressure at home	I used to smoke tobacco or vape, but have quit	Less than one drink per week	3	1	2	6	5	7		4	Diabetes	No	No	1	It is a high priority	Somewhat comfortable	No
Female	43	White / Caucasian	Less than $5,000	Very satisfied	≤ 150/90 mmHg	Based on my own knowledge/experience	Yes, I monitor or have monitored my blood pressure at home	I used to smoke tobacco or vape, but have quit	Fifteen or more drinks per week	4	2	1	5	3	6		7	Diabetes,Heart failure	No	No	1	It is a moderate priority	Somewhat uncomfortable	No
Male	35	White / Caucasian	$100,000 or greater	Somewhat satisfied	I do not have a specific goal		Yes, I monitor or have monitored my blood pressure at home	I currently smoke tobacco such as cigarettes or cigars	I don't drink	7	5	3	4	6		1	2	Unsure	No	No	1	It is a moderate priority	Somewhat comfortable
Female	48	Black / African-American	$25,000 through $34,999	Neither satisfied nor dissatisfied	I do not have a specific goal		Yes, I monitor or have monitored my blood pressure at home	I currently smoke tobacco such as cigarettes or cigars	Less than one drink per week	1	3	4	6	2	7	8	5	Unsure	No	No	None	It is a very high priority	Extremely comfortable	No
Female	62	White / Caucasian	$12,000 through $15,999	Somewhat dissatisfied	I do not have a specific goal		Yes, I monitor or have monitored my blood pressure at home	I used to smoke tobacco or vape, but have quit	Less than one drink per week	1	5	6	3	4	7		2	Diabetes	No	No	1	It is a high priority	Somewhat comfortable	No
Female	66	White / Caucasian	$25,000 through $34,999	Somewhat satisfied	≤ 140/90 mmHg	In consultation with my doctor	Yes, I monitor or have monitored my blood pressure at home	I have never smoked tobacco or vaped	I don't drink	2	4	1	3	5			6	Unsure	No	No	2	It is a very high priority	Neither comfortable nor uncomfortable	None
Male	33	Black / African-American	$75,000 through $99,999	Very satisfied	≤ 135/85 mmHg	In consultation with my doctor	Yes, I monitor or have monitored my blood pressure at home	I currently smoke tobacco such as cigarettes or cigars	Fifteen or more drinks per week	2	3	4	1	5	6	7	8	Unsure	No	No	Unsure	It is a very high priority	Extremely comfortable	No nob
Female	33	Black / African-American	Less than $5,000	Somewhat satisfied	≤ 150/90 mmHg	Through internet research	Yes, I monitor or have monitored my blood pressure at home	I currently smoke with a vaping device	Fifteen or more drinks per week	2	5	3	4	1	6	7	8	Diabetes,Prediabetes	Yes	No	1	It is a high priority	Extremely comfortable	nothing
Female	32	Black / African-American	$5,000 through $11,999	Somewhat satisfied	I do not have a specific goal		Yes, I monitor or have monitored my blood pressure at home	I currently smoke tobacco such as cigarettes or cigars	One to four drinks per week	4	5	2	6	3	7	1	8	Diabetes	No	No	1	It is a very high priority	Extremely comfortable
Female	29	Asian	$75,000 through $99,999	Somewhat satisfied	≤ 135/85 mmHg	In consultation with my doctor	Yes, I monitor or have monitored my blood pressure at home	I currently smoke tobacco or vape and am trying to quit	Five to seven drinks per week	2	3	6	4	7	5	8	1	Prediabetes	No	No	None	It is a high priority	Extremely comfortable	none
Female	32	White / Caucasian	$12,000 through $15,999	Somewhat satisfied	< 120/80 mmHg	Based on my own knowledge/experience	No, I have not monitored my blood pressure at home	I used to smoke tobacco or vape, but have quit	I don't drink	2	6	4	5	3			1	Unsure	No	No	None	It is a high priority	Neither comfortable nor uncomfortable	Nope
Female	43	White / Caucasian	$16,000 through $24,999	Somewhat dissatisfied	I do not have a specific goal		No, I have not monitored my blood pressure at home	I currently smoke tobacco such as cigarettes or cigars	Less than one drink per week	3	7	4	5	8	6	1	2	Diabetes	No	No	None	It is a low priority	Extremely comfortable	No
Female	37	White / Caucasian	$50,000 through $74,999	Somewhat dissatisfied	≤ 130/80 mmHg	In consultation with my doctor	Yes, I monitor or have monitored my blood pressure at home	I have never smoked tobacco or vaped	Fifteen or more drinks per week	5	6	7	2	4	3		1	Unsure	No	No	2	It is a very high priority	Somewhat comfortable	Nothing else.
Male	47	Latino / Hispanic	$50,000 through $74,999	Somewhat satisfied	< 120/80 mmHg	Through internet research	Yes, I monitor or have monitored my blood pressure at home	I have never smoked tobacco or vaped	Less than one drink per week	1	7	3	5	2	6		4	Prediabetes	No	No	1	It is a very high priority	Somewhat comfortable	No everything went good
Female	57	White / Caucasian	$12,000 through $15,999	Somewhat satisfied	≤ 135/85 mmHg	Based on my own knowledge/experience	Yes, I monitor or have monitored my blood pressure at home	I have never smoked tobacco or vaped	I don't drink	1	4	3	2	5			6	Unsure	No	No	1	It is a very high priority	Neither comfortable nor uncomfortable	No
Male	33	White / Caucasian	$12,000 through $15,999	Somewhat satisfied	≤ 140/90 mmHg	In consultation with my doctor	Yes, I monitor or have monitored my blood pressure at home	I currently smoke tobacco such as cigarettes or cigars	I don't drink	6	7	3	1	4		2	5	Unsure	No	Yes	1	It is a very high priority	Extremely comfortable
Female	31	White / Caucasian	$35,000 through $49,999	Somewhat satisfied	< 120/80 mmHg	Based on my own knowledge/experience	Yes, I monitor or have monitored my blood pressure at home	I currently smoke with a vaping device	Less than one drink per week	1	8	6	3	7	4	5	2	Unsure	Unsure	Unsure	2	It is a moderate priority	Somewhat comfortable	No
Male	28	Latino / Hispanic	$50,000 through $74,999	Somewhat satisfied	≤ 135/85 mmHg	In consultation with my doctor	Yes, I monitor or have monitored my blood pressure at home	I currently smoke tobacco or vape and am trying to quit	One to four drinks per week	8	7	4	3	5	2	6	1	Unsure	No	Yes	2	It is a very high priority	Somewhat comfortable
Male	24	White / Caucasian	$5,000 through $11,999	Neither satisfied nor dissatisfied	≤ 130/80 mmHg	In consultation with my doctor	No, I have not monitored my blood pressure at home	I currently smoke tobacco such as cigarettes or cigars	Fifteen or more drinks per week	2	5	3	4	7	6	8	1	Unsure	No	No	None	It is a high priority	Somewhat comfortable	No
Female	28	Latino / Hispanic	$12,000 through $15,999	Somewhat satisfied	≤ 130/80 mmHg	In consultation with my doctor	Yes, I monitor or have monitored my blood pressure at home	I have never smoked tobacco or vaped	I don't drink	1	6	2	3	4			5	Unsure	No	No	1	It is a high priority	Extremely comfortable	Signs of high blood pressure
Male	25	White / Caucasian	$50,000 through $74,999	Neither satisfied nor dissatisfied	≤ 135/85 mmHg	In consultation with my doctor	Yes, I monitor or have monitored my blood pressure at home	I currently smoke with a vaping device	I don't drink	5	6	7	3	4		1	2	Unsure	No	No	1	It is a high priority	Somewhat comfortable	Nope
Female	36	White / Caucasian	$35,000 through $49,999	Very satisfied	≤ 140/90 mmHg	In consultation with my doctor	Yes, I monitor or have monitored my blood pressure at home	I currently smoke tobacco such as cigarettes or cigars	I don't drink	1	6	2	4	3		7	5	Unsure	No	No	2	It is a very high priority	Somewhat comfortable
Male	28	White / Caucasian	Less than $5,000	Very satisfied	I do not know my goal		Yes, I monitor or have monitored my blood pressure at home	I currently smoke with a vaping device	Five to seven drinks per week	1	3	7	2	4	8	6	5	Chronic kidney disease (CKD),Heart failure	No	No	2	It is a high priority	Somewhat comfortable	Nothing really
Male	27	Latino / Hispanic,Native American	$35,000 through $49,999	Neither satisfied nor dissatisfied	< 120/80 mmHg	Based on my own knowledge/experience	Yes, I monitor or have monitored my blood pressure at home	I currently smoke tobacco such as cigarettes or cigars	Fifteen or more drinks per week	6	8	4	5	3	2	1	7	Unsure	No	No	None	It is a high priority	Somewhat comfortable	No
Male	26	Latino / Hispanic	$12,000 through $15,999	Somewhat dissatisfied	≤ 135/85 mmHg	In consultation with my doctor	Yes, I monitor or have monitored my blood pressure at home	I currently smoke tobacco or vape and am trying to quit	Five to seven drinks per week	2	7	1	4	5	3	6	8	Unsure	No	No	2	It is a high priority	Neither comfortable nor uncomfortable	None
Male	27	Native American	$25,000 through $34,999	Somewhat satisfied	< 120/80 mmHg	In consultation with my doctor	Yes, I monitor or have monitored my blood pressure at home	I have never smoked tobacco or vaped	Less than one drink per week	1	5	4	3	2	7		6	Unsure	No	No	None	It is a very high priority	Extremely comfortable	Not at this time.
Male	23	Latino / Hispanic	$35,000 through $49,999	Somewhat satisfied	≤ 135/85 mmHg	Through internet research	No, I have not monitored my blood pressure at home	I have never smoked tobacco or vaped	One to four drinks per week	4	7	2	5	3	6		1	Unsure	No	No	None	It is a very high priority	Somewhat comfortable
Female	69	White / Caucasian	$75,000 through $99,999	Somewhat satisfied	I do not have a specific goal		Yes, I monitor or have monitored my blood pressure at home	I have never smoked tobacco or vaped	I don't drink	2	6	4	5	3			1	Unsure	No	No	2	It is a very high priority	Somewhat comfortable	no
Male	38	Black / African-American	$50,000 through $74,999	Somewhat dissatisfied	< 120/80 mmHg	In consultation with my doctor	No, I have not monitored my blood pressure at home	I used to smoke tobacco or vape, but have quit	Less than one drink per week	1	2	3	4	5	6		7	Chronic kidney disease (CKD)	No	No	1	It is a very high priority	Extremely comfortable	No
Female	32	Asian	$75,000 through $99,999	Very satisfied	≤ 140/90 mmHg	In consultation with my doctor	Yes, I monitor or have monitored my blood pressure at home	I have never smoked tobacco or vaped	I don't drink	2	5	4	1	6			3	Diabetes	No	No	1	It is a high priority	Somewhat comfortable
Female	32	Black / African-American	$25,000 through $34,999	Somewhat satisfied	≤ 130/80 mmHg	In consultation with my doctor	Yes, I monitor or have monitored my blood pressure at home	I currently smoke with a vaping device	Fifteen or more drinks per week	2	7	1	3	5	6	4	8	Unsure	No	No	1	It is a very high priority	Extremely comfortable
Male	31	Asian	$75,000 through $99,999	Somewhat satisfied	≤ 135/85 mmHg	In consultation with my doctor	Yes, I monitor or have monitored my blood pressure at home	I currently smoke with a vaping device	Eight to fourteen drinks per week	2	3	7	5	8	4	6	1	Prediabetes	No	No	None	It is a high priority	Somewhat comfortable	Nothing I can think of
Male	34	White / Caucasian	$25,000 through $34,999	Neither satisfied nor dissatisfied	I do not know my goal		No, I have not monitored my blood pressure at home	I used to smoke tobacco or vape, but have quit	Five to seven drinks per week	3	6	4	5	2	7		1	Unsure	No	No	1	It is a high priority	Extremely comfortable
Male	23	Black / African-American	Less than $5,000	Very satisfied	≤ 150/90 mmHg	In consultation with my doctor	Yes, I monitor or have monitored my blood pressure at home	I currently smoke tobacco such as cigarettes or cigars	Fifteen or more drinks per week	1	3	4	2	6	5	7	8	Diabetes	Yes	Yes	1	It is a very high priority	Extremely comfortable	Thanks
Male	42	White / Caucasian	$5,000 through $11,999	Somewhat satisfied	< 120/80 mmHg	In consultation with my doctor	No, I have not monitored my blood pressure at home	I currently smoke tobacco such as cigarettes or cigars	I don't drink	1	7	3	5	4		2	6	Diabetes	No	No	1	It is a moderate priority	Neither comfortable nor uncomfortable	It gets worse when my anxiety is high
Male	39	Black / African-American	$35,000 through $49,999	Somewhat satisfied	I do not have a specific goal		No, I have not monitored my blood pressure at home	I currently smoke with a vaping device	Five to seven drinks per week	1	5	6	3	2	4	7	8	Unsure	No	No	None	It is a high priority	Somewhat comfortable
Male	35	White / Caucasian	$50,000 through $74,999	Very satisfied	< 120/80 mmHg	In consultation with my doctor	Yes, I monitor or have monitored my blood pressure at home	I currently smoke tobacco or vape and am trying to quit	One to four drinks per week	7	8	6	2	3	4	1	5	Unsure	No	No	1	It is a very high priority	Somewhat comfortable	It is being managed just fine.
Female	35	Native American	$16,000 through $24,999	Somewhat satisfied	< 120/80 mmHg	In consultation with my doctor	Yes, I monitor or have monitored my blood pressure at home	I currently smoke tobacco such as cigarettes or cigars	Five to seven drinks per week	2	4	7	3	1	8	5	6	Prediabetes	No	No	2	It is a very high priority	Extremely comfortable	no
Male	40	White / Caucasian	$100,000 or greater	Very satisfied	≤ 135/85 mmHg	In consultation with my doctor	Yes, I monitor or have monitored my blood pressure at home	I currently smoke with a vaping device	One to four drinks per week	1	8	2	3	7	6	5	4	Diabetes,Prediabetes,Chronic kidney disease (CKD)	Yes	No	2	It is a high priority	Extremely comfortable	yes we should control;l it
Male	51	White / Caucasian	$25,000 through $34,999	Somewhat satisfied	< 120/80 mmHg	Through internet research	Yes, I monitor or have monitored my blood pressure at home	I currently smoke tobacco or vape and am trying to quit	One to four drinks per week	3	7	1	5	6	4	2	8	Unsure	No	No	None	It is a high priority	Somewhat comfortable
Male	60	Latino / Hispanic	$100,000 or greater	Neither satisfied nor dissatisfied	≤ 150/90 mmHg	Based on my own knowledge/experience	Yes, I monitor or have monitored my blood pressure at home	I currently smoke tobacco such as cigarettes or cigars	Less than one drink per week	4	6	2	1	5	7	3	8	Heart failure	Yes	Yes	2	It is a very high priority	Neither comfortable nor uncomfortable	What I would like to really know is what medication will finally work for me because I’ve been switched many times and none of them really seem to work perfectly
Female	30	Native Hawaiian / Pacific Islander	$25,000 through $34,999	Neither satisfied nor dissatisfied	≤ 135/85 mmHg	Through internet research	No, I have not monitored my blood pressure at home	I currently smoke tobacco or vape and am trying to quit	Eight to fourteen drinks per week	6	1	8	5	4	3	2	7	Chronic kidney disease (CKD)	Yes	Yes	1	It is a high priority	Neither comfortable nor uncomfortable	All
Male	60	Black / African-American	$16,000 through $24,999	Somewhat dissatisfied	< 120/80 mmHg	Through internet research	Yes, I monitor or have monitored my blood pressure at home	I used to smoke tobacco or vape, but have quit	Less than one drink per week	1	7	2	5	3	4		6	Prediabetes,Heart failure	No	Yes	3	It is a very high priority	Somewhat comfortable	Stress relieving tips and delicious diet tips
Female	26	Latino / Hispanic	$50,000 through $74,999	Somewhat satisfied	< 120/80 mmHg	In consultation with my doctor	Yes, I monitor or have monitored my blood pressure at home	I used to smoke tobacco or vape, but have quit	One to four drinks per week	2	4	5	6	7	1		3	Diabetes	No	No	1	It is a moderate priority	Somewhat comfortable
Female	48	Latino / Hispanic	$75,000 through $99,999	Very satisfied	≤ 140/90 mmHg	In consultation with my doctor	Yes, I monitor or have monitored my blood pressure at home	I currently smoke tobacco such as cigarettes or cigars	Fifteen or more drinks per week	2	5	6	3	1	4	7	8	Unsure	No	No	1	It is a very high priority	Somewhat comfortable	It was good until 20 minutes ago.
Female	41	Latino / Hispanic	$35,000 through $49,999	Neither satisfied nor dissatisfied	I do not have a specific goal		No, I have not monitored my blood pressure at home	I currently smoke tobacco such as cigarettes or cigars	Fifteen or more drinks per week	1	3	8	4	7	5	6	2	Unsure	No	No	None	It is a low priority	Somewhat comfortable
Female	48	Black / African-American	$16,000 through $24,999	Somewhat satisfied	I do not have a specific goal		Yes, I monitor or have monitored my blood pressure at home	I currently smoke tobacco such as cigarettes or cigars	I don't drink	2	7	3	4	6		5	1	Diabetes	No	No	1	It is a high priority	Extremely comfortable	No
Male	29	Black / African-American	$12,000 through $15,999	Very satisfied	< 120/80 mmHg	Based on my own knowledge/experience	No, I have not monitored my blood pressure at home	I currently smoke tobacco such as cigarettes or cigars	Less than one drink per week	1	8	2	7	4	6	5	3	Unsure	No	No	None	It is a low priority	Neither comfortable nor uncomfortable	No my blood pressure is fine right now
Male	26	Asian	$100,000 or greater	Somewhat dissatisfied	≤ 130/80 mmHg	In consultation with my doctor	Yes, I monitor or have monitored my blood pressure at home	I currently smoke with a vaping device	Eight to fourteen drinks per week	2	7	4	5	6	1	3	8	Prediabetes	Yes	No	3	It is a very high priority	Somewhat comfortable
Prefer not to answer	40	Black / African-American	Don't know	Very satisfied	I do not have a specific goal		Yes, I monitor or have monitored my blood pressure at home	I have never smoked tobacco or vaped	Less than one drink per week	1	2	4	3	5	7		6	Diabetes	No	No	Unsure	It is a low priority	Somewhat uncomfortable	No
Prefer not to answer	23	Latino / Hispanic,Native Hawaiian / Pacific Islander	$100,000 or greater	Somewhat dissatisfied	< 120/80 mmHg	Through internet research	Yes, I monitor or have monitored my blood pressure at home	I currently smoke tobacco or vape and am trying to quit	Five to seven drinks per week	1	2	3	4	6	7	5	8	Chronic kidney disease (CKD)	Yes	Yes	4 or more	It is a high priority	Neither comfortable nor uncomfortable	12
Other	26	White / Caucasian	$25,000 through $34,999	Somewhat satisfied	I do not have a specific goal		No, I have not monitored my blood pressure at home	I have never smoked tobacco or vaped	One to four drinks per week	4	5	6	2	3	7		1	Unsure	No	No	None	It is a low priority	Somewhat uncomfortable	I only had high blood pressure before I took medication for anxiety. My blood pressure is more under control since I experience less stress due to anxiety.
Female	Mean	White/Caucasian		Very Satisfied		Consultation	Monitor														Untreated	Very high	Very comfortable
260	41.1696	343		154		276	426														101	233	195
0.500963	St. Dev.	0.6496		0.296724		0.64637	0.820809														0.194605	0.44894	0.375723
Male	14.7236	Black/African-American		Somewhat Satisfied																	1 med	High	Somewhat comfortable
253		93		229																	190	196	211
0.487476		0.1761		0.441233																	0.366089	0.377649	0.406551
Other		Asian		Neither																	2 meds	Moderate	Neither comfortable nor uncomfortable
2		23		67																	128	70	90
0.00385356		0.0436		0.129094																	0.246628	0.134875	0.17341
Prefer not to answer		Native American		Somewhat Dissatisfied																	3 meds	Low	Somewhat uncomfortable
4		12		64																	61	16	17
0.00770713		0.0227		0.123314																	0.117534	0.0308285	0.0327553
Check		Native Hawaiian / Pacific Islander		Very Dissatisfied																	4 or more	Not a priority	Very uncomfortable
519	18-39	3		5																	31	4	6
	272	0.0057		0.00963391																	0.0597303	0.00770713	0.0115607
	40-59	Latino / Hispanic
	172	50																				Check	Check
	60-69	0.0947																				519	519
	46	Other / Unknown
	70-79	2
	26	0.0038
	80+	Prefer not to say
	3	2
	Checksum	0.0038
	519
				Positive Score	427
18-39	272	0.524085		383	82.3
40-59	172	0.331407		0.737958	0.177264
60-69	46	0.088632
70-79	26	0.0500963
80+	3	0.00578035

## Sheet: Aged 40+
Q1.4	Q1.5	Q1.6	Q1.7	Q1.8	Q2.1	Q2.2	Q2.3	Q3.1	Q3.2	Q3.3_1	Q3.3_8	Q3.3_2	Q3.3_3	Q3.3_4	Q3.3_5	Q3.3_6	Q3.3_7	Q4.1	Q4.2	Q4.3	Q4.4	Q9.1	Q9.2	Q9.3
How do you identify? - Selected Choice	Age	Please specify your race and ethnicity. Check all that apply	Which of these categories best describes your total combined family income for the past 12 months? This should include income (before taxes) from all sources, wages, rent from properties, social security, disability and/or veteran's benefits, unemployment benefits, workman's compensation, help from relatives (including child payments and alimony), and so on.	How satisfied are you with your ability to control your blood pressure?	What is your personal blood pressure goal?	How did you select this goal? - Selected Choice	Do you monitor your blood pressure at home?	Do you smoke?	How much alcohol do you normally drink in a week?	Please arrange these health priorities from highest priority to lowest priority for you (1=highest priority; 8=lowest priority): - Reaching / maintaining a healthy body weight	Please arrange these health priorities from highest priority to lowest priority for you (1=highest priority; 8=lowest priority): - Avoiding exposure to air pollution	Please arrange these health priorities from highest priority to lowest priority for you (1=highest priority; 8=lowest priority): - Maintaining a healthy diet	Please arrange these health priorities from highest priority to lowest priority for you (1=highest priority; 8=lowest priority): - Reducing sodium intake / maintaining a low sodium intake	Please arrange these health priorities from highest priority to lowest priority for you (1=highest priority; 8=lowest priority): - Getting enough exercise	Please arrange these health priorities from highest priority to lowest priority for you (1=highest priority; 8=lowest priority): - Lowering alcohol intake	Please arrange these health priorities from highest priority to lowest priority for you (1=highest priority; 8=lowest priority): - Quitting smoking	Please arrange these health priorities from highest priority to lowest priority for you (1=highest priority; 8=lowest priority): - Reducing/avoiding stress	Have you been diagnosed with any of the following medical conditions? Choose all that apply. If none apply, leave this question blank.	Have you ever had a heart attack?	Have you ever had a stroke?	How many medications do you take to manage your blood pressure?	Thank you for imagining that you are a doctor. In our last few questions, we would like to know about you. How high a priority is controlling your own blood pressure?	If a system (such as a smartphone app, patient portal, or computer program) could make recommendations for treatment based on patterns in a person's blood pressure history, how comfortable would you be to use it?	Is there anything else you would like us to know about your blood pressure?
Female	46	White / Caucasian	$35,000 through $49,999	Very satisfied	≤ 140/90 mmHg	In consultation with my doctor	Yes, I monitor or have monitored my blood pressure at home	I have never smoked tobacco or vaped	I don't drink	1	5	2	3	6			4	Prediabetes	No	No	2	It is a moderate priority	Somewhat comfortable	No
Female	48	White / Caucasian	Less than $5,000	Very satisfied	< 120/80 mmHg	Based on my own knowledge/experience	Yes, I monitor or have monitored my blood pressure at home	I currently smoke tobacco such as cigarettes or cigars	Less than one drink per week	4	5	7	6	2	8	1	3	Heart failure	Yes	Unsure	2	It is a very high priority	Extremely comfortable	Its uncontrollable
Male	74	White / Caucasian	$50,000 through $74,999	Very satisfied	I do not have a specific goal		Yes, I monitor or have monitored my blood pressure at home	I used to smoke tobacco or vape, but have quit	I don't drink	2	6	1	5	3			4	Unsure	Yes	No	1	It is a moderate priority	Extremely uncomfortable	it's under control
Female	51	White / Caucasian	$16,000 through $24,999	Somewhat dissatisfied	I do not have a specific goal		Yes, I monitor or have monitored my blood pressure at home	I have never smoked tobacco or vaped	Less than one drink per week	1	6	3	4	5	7		2	Prediabetes	No	No	1	It is a high priority	Extremely comfortable
Female	64	White / Caucasian	$100,000 or greater	Somewhat satisfied	< 120/80 mmHg	Based on my own knowledge/experience	Yes, I monitor or have monitored my blood pressure at home	I have never smoked tobacco or vaped	Less than one drink per week	1	7	3	5	2	6		4	Unsure	No	No	1	It is a high priority	Somewhat comfortable
Female	68	Native American	$35,000 through $49,999	Very satisfied	< 120/80 mmHg	In consultation with my doctor	Yes, I monitor or have monitored my blood pressure at home	I have never smoked tobacco or vaped	I don't drink	5	1	2	3	4			6	Prediabetes	No	No	None	It is a very high priority	Somewhat comfortable	I think that about covers it all
Female	51	White / Caucasian	$25,000 through $34,999	Very satisfied	≤ 140/90 mmHg	In consultation with my doctor	Yes, I monitor or have monitored my blood pressure at home	I currently smoke tobacco such as cigarettes or cigars	I don't drink	1	7	2	4	5		3	6	Unsure	Yes	Yes	2	It is a very high priority	Somewhat comfortable
Female	55	White / Caucasian	$16,000 through $24,999	Somewhat satisfied	I do not have a specific goal		Yes, I monitor or have monitored my blood pressure at home	I currently smoke tobacco such as cigarettes or cigars	Less than one drink per week	1	7	2	6	3	8	5	4	Unsure	No	No	1	It is a moderate priority	Somewhat comfortable
Female	43	White / Caucasian	$50,000 through $74,999	Very satisfied	< 120/80 mmHg	In consultation with my doctor	Yes, I monitor or have monitored my blood pressure at home	I have never smoked tobacco or vaped	Less than one drink per week	2	7	3	6	4	5		1	Unsure	No	No	2	It is a very high priority	Somewhat comfortable	It is maintained now
Male	67	White / Caucasian	$50,000 through $74,999	Very satisfied	≤ 130/80 mmHg	Based on my own knowledge/experience	No, I have not monitored my blood pressure at home	I have never smoked tobacco or vaped	Less than one drink per week	5	6	2	1	4	7		3	Unsure	No	No	2	It is a very high priority	Somewhat uncomfortable	as long as I take my medications I am consistently at 122/80
Female	67	White / Caucasian	$12,000 through $15,999	Somewhat satisfied	I do not have a specific goal		No, I have not monitored my blood pressure at home	I have never smoked tobacco or vaped	I don't drink	4	6	5	1	2			3	Unsure	No	No	None	It is a moderate priority	Extremely uncomfortable	The one time I was diagnosed, I managed to lower it by the next visit.
Male	43	White / Caucasian	$50,000 through $74,999	Very satisfied	≤ 130/80 mmHg	Through internet research	Yes, I monitor or have monitored my blood pressure at home	I currently smoke tobacco such as cigarettes or cigars	Eight to fourteen drinks per week	2	5	1	6	3	7	4	8	Prediabetes	Yes	No	3	It is a high priority	Neither comfortable nor uncomfortable	Nothing
Female	78	White / Caucasian	$100,000 or greater	Neither satisfied nor dissatisfied	< 120/80 mmHg	Other	No, I have not monitored my blood pressure at home	I have never smoked tobacco or vaped	One to four drinks per week	1	6	3	5	4	7		2	Unsure	No	Unsure	None	It is a very high priority	Neither comfortable nor uncomfortable	n/a
Male	40	Black / African-American,Latino / Hispanic	$75,000 through $99,999	Neither satisfied nor dissatisfied	≤ 150/90 mmHg	Through internet research	Yes, I monitor or have monitored my blood pressure at home	I currently smoke tobacco such as cigarettes or cigars	Eight to fourteen drinks per week	5	4	1	3	2	7	8	6	Unsure	No	No	2	It is a high priority	Neither comfortable nor uncomfortable
Male	44	White / Caucasian	$50,000 through $74,999	Somewhat dissatisfied	< 120/80 mmHg	Through internet research	Yes, I monitor or have monitored my blood pressure at home	I have never smoked tobacco or vaped	One to four drinks per week	6	7	1	5	4	2		3	Diabetes	No	No	1	It is a high priority	Somewhat comfortable
Female	61	White / Caucasian	$75,000 through $99,999	Somewhat satisfied	≤ 130/80 mmHg	Based on my own knowledge/experience	No, I have not monitored my blood pressure at home	I have never smoked tobacco or vaped	I don't drink	1	5	4	2	6			3	Unsure	No	No	1	It is a moderate priority	Somewhat comfortable
Male	60	White / Caucasian	$50,000 through $74,999	Somewhat satisfied	≤ 135/85 mmHg	In consultation with my doctor	No, I have not monitored my blood pressure at home	I have never smoked tobacco or vaped	Five to seven drinks per week	3	6	1	7	4	5		2	Heart failure	No	No	2	It is a high priority	Somewhat comfortable
Female	82	White / Caucasian	$50,000 through $74,999	Very satisfied	≤ 130/80 mmHg	In consultation with my doctor	Yes, I monitor or have monitored my blood pressure at home	I have never smoked tobacco or vaped	Five to seven drinks per week	3	6	1	5	2	7		4	Unsure	No	No	1	It is a very high priority	Neither comfortable nor uncomfortable
Male	64	Black / African-American	$25,000 through $34,999	Somewhat satisfied	≤ 130/80 mmHg	Based on my own knowledge/experience	Yes, I monitor or have monitored my blood pressure at home	I currently smoke tobacco such as cigarettes or cigars	I don't drink	3	7	2	4	5		6	1	Unsure	No	No	2	It is a very high priority	Extremely comfortable	Do you ever lose high blood pressure?
Male	73	White / Caucasian	$25,000 through $34,999	Somewhat satisfied	< 120/80 mmHg	Based on my own knowledge/experience	Yes, I monitor or have monitored my blood pressure at home	I have never smoked tobacco or vaped	Less than one drink per week	2	6	3	4	1	7		5	Chronic kidney disease (CKD)	No	No	1	It is a very high priority	Extremely comfortable	I am currently able to manage hypertension.
Male	54	Black / African-American	$50,000 through $74,999	Very satisfied	≤ 140/90 mmHg	In consultation with my doctor	Yes, I monitor or have monitored my blood pressure at home	I have never smoked tobacco or vaped	I don't drink	4	3	1	2	5			6	Unsure	No	No	None	It is a very high priority	Extremely comfortable
Male	44	White / Caucasian	$25,000 through $34,999	Neither satisfied nor dissatisfied	< 120/80 mmHg	In consultation with my doctor	Yes, I monitor or have monitored my blood pressure at home	I have never smoked tobacco or vaped	Less than one drink per week	1	7	3	4	5	6		2	Diabetes,Chronic kidney disease (CKD)	No	No	2	It is a moderate priority	Neither comfortable nor uncomfortable
Female	76	White / Caucasian	$50,000 through $74,999	Somewhat satisfied	I do not have a specific goal		Yes, I monitor or have monitored my blood pressure at home	I have never smoked tobacco or vaped	I don't drink	1	6	2	3	5			4	Unsure	No	No	1	It is a very high priority	Neither comfortable nor uncomfortable
Male	56	White / Caucasian	$75,000 through $99,999	Somewhat satisfied	≤ 130/80 mmHg	Through internet research	Yes, I monitor or have monitored my blood pressure at home	I currently smoke with a vaping device	Five to seven drinks per week	2	3	4	1	5	7	8	6	Prediabetes	No	No	1	It is a high priority	Somewhat comfortable
Female	69	White / Caucasian	$16,000 through $24,999	Somewhat satisfied	I do not have a specific goal		No, I have not monitored my blood pressure at home	I currently smoke tobacco such as cigarettes or cigars	I don't drink	4	5	2	7	3		1	6	Unsure	No	No	2	It is a high priority	Neither comfortable nor uncomfortable
Female	52	White / Caucasian	$25,000 through $34,999	Very satisfied	I do not have a specific goal		Yes, I monitor or have monitored my blood pressure at home	I currently smoke tobacco such as cigarettes or cigars	Less than one drink per week	1	8	3	6	5	7	4	2	Unsure	Yes	No	2	It is a very high priority	Somewhat uncomfortable	Nothing except I have it under control at the moment
Male	46	Native American	$25,000 through $34,999	Very satisfied	≤ 130/80 mmHg	In consultation with my doctor	Yes, I monitor or have monitored my blood pressure at home	I have never smoked tobacco or vaped	I don't drink	4	3	2	1	5			6	Heart failure	No	No	2	It is a very high priority	Extremely comfortable	Nothing
Female	70	White / Caucasian	$25,000 through $34,999	Somewhat dissatisfied	≤ 135/85 mmHg	In consultation with my doctor	Yes, I monitor or have monitored my blood pressure at home	I used to smoke tobacco or vape, but have quit	I don't drink	4	2	5	1	6			3	Heart failure	No	No	3	It is a very high priority	Extremely comfortable
Female	67	White / Caucasian	$5,000 through $11,999	Somewhat satisfied	< 120/80 mmHg	Based on my own knowledge/experience	No, I have not monitored my blood pressure at home	I have never smoked tobacco or vaped	I don't drink	3	5	4	6	2			1	Prediabetes	No	Yes	None	It is a high priority	Somewhat comfortable	It fluctuates sometimes
Male	68	White / Caucasian	$75,000 through $99,999	Somewhat satisfied	< 120/80 mmHg	In consultation with my doctor	Yes, I monitor or have monitored my blood pressure at home	I have never smoked tobacco or vaped	I don't drink	1	6	2	4	3			5	Diabetes	Yes	No	1	It is a moderate priority	Neither comfortable nor uncomfortable	know, I discuss it with my doctors
Female	50	White / Caucasian	$35,000 through $49,999	Somewhat satisfied	≤ 135/85 mmHg	Through internet research	Yes, I monitor or have monitored my blood pressure at home	I currently smoke with a vaping device	Five to seven drinks per week	2	3	1	4	5	6	7	8	Unsure	No	No	3	It is a moderate priority	Somewhat uncomfortable	I have hyper
Female	51	White / Caucasian	$16,000 through $24,999	Somewhat satisfied	≤ 140/90 mmHg	Based on my own knowledge/experience	Yes, I monitor or have monitored my blood pressure at home	I currently smoke tobacco or vape and am trying to quit	I don't drink	2	7	1	6	5		3	4	Unsure	No	No	None	It is a high priority	Extremely comfortable	No
Male	53	White / Caucasian	$25,000 through $34,999	Somewhat satisfied	I do not have a specific goal		No, I have not monitored my blood pressure at home	I used to smoke tobacco or vape, but have quit	Fifteen or more drinks per week	2	1	3	5	4	7		6	Unsure	Yes	No	None	It is a very high priority	Extremely uncomfortable	Survey way too long
Female	46	White / Caucasian	$50,000 through $74,999	Somewhat satisfied	< 120/80 mmHg	Through internet research	Yes, I monitor or have monitored my blood pressure at home	I used to smoke tobacco or vape, but have quit	One to four drinks per week	1	3	2	5	4	6		7	Prediabetes	No	No	1	It is a very high priority	Extremely comfortable	No
Male	52	Black / African-American	$25,000 through $34,999	Neither satisfied nor dissatisfied	I do not know my goal		No, I have not monitored my blood pressure at home	I currently smoke tobacco such as cigarettes or cigars	Fifteen or more drinks per week	2	4	5	3	6	7	8	1	Prediabetes	No	Unsure	1	It is a high priority	Somewhat comfortable
Female	44	White / Caucasian	$5,000 through $11,999	Very satisfied	≤ 150/90 mmHg	Through internet research	Yes, I monitor or have monitored my blood pressure at home	I currently smoke tobacco such as cigarettes or cigars	Five to seven drinks per week	3	4	5	1	2	6	7	8	Prediabetes	Yes	No	4 or more	It is a moderate priority	Somewhat comfortable
Female	59	White / Caucasian	$35,000 through $49,999	Somewhat satisfied	< 120/80 mmHg	Based on my own knowledge/experience	Yes, I monitor or have monitored my blood pressure at home	I have never smoked tobacco or vaped	Less than one drink per week	1	6	3	5	2	7		4	Prediabetes	No	No	2	It is a very high priority	Somewhat comfortable	It's very hard to control
Female	42	White / Caucasian	$35,000 through $49,999	Somewhat satisfied	< 120/80 mmHg	In consultation with my doctor	Yes, I monitor or have monitored my blood pressure at home	I currently smoke tobacco such as cigarettes or cigars	One to four drinks per week	5	8	4	3	6	7	2	1	Chronic kidney disease (CKD)	Yes	No	3	It is a very high priority	Neither comfortable nor uncomfortable	No
Male	40	White / Caucasian	$100,000 or greater	Somewhat satisfied	≤ 135/85 mmHg	In consultation with my doctor	Yes, I monitor or have monitored my blood pressure at home	I currently smoke tobacco such as cigarettes or cigars	Five to seven drinks per week	1	7	2	6	3	4	8	5	Diabetes	No	No	3	It is a high priority	Somewhat comfortable	I am very concerned about it and i would like to.received proper treatment
Female	47	White / Caucasian	$50,000 through $74,999	Somewhat satisfied	≤ 135/85 mmHg	Based on my own knowledge/experience	No, I have not monitored my blood pressure at home	I currently smoke tobacco such as cigarettes or cigars	Eight to fourteen drinks per week	2	4	5	3	6	7	8	1	Unsure	No	No	1	It is a moderate priority	Extremely comfortable	Nope.
Female	44	White / Caucasian	$12,000 through $15,999	Somewhat satisfied	< 120/80 mmHg	Based on my own knowledge/experience	Yes, I monitor or have monitored my blood pressure at home	I used to smoke tobacco or vape, but have quit	I don't drink	2	6	4	5	3			1	Diabetes	No	No	1	It is a very high priority	Extremely comfortable	nothing thank you
Female	42	White / Caucasian	$25,000 through $34,999	Somewhat satisfied	≤ 150/90 mmHg	In consultation with my doctor	Yes, I monitor or have monitored my blood pressure at home	I currently smoke tobacco such as cigarettes or cigars	One to four drinks per week	3	2	5	4	1	6	7	8	Diabetes	Yes	No	2	It is a low priority	Somewhat comfortable	No there is ot
Female	58	White / Caucasian	$12,000 through $15,999	Very satisfied	≤ 130/80 mmHg	In consultation with my doctor	Yes, I monitor or have monitored my blood pressure at home	I currently smoke with a vaping device	I don't drink	1	2	4	5	6		3	7	Diabetes,Heart failure	No	No	1	It is a very high priority	Extremely comfortable
Female	45	White / Caucasian	$25,000 through $34,999	Somewhat satisfied	≤ 130/80 mmHg	In consultation with my doctor	Yes, I monitor or have monitored my blood pressure at home	I have never smoked tobacco or vaped	I don't drink	1	6	2	4	5			3	Unsure	No	No	2	It is a very high priority	Neither comfortable nor uncomfortable	no
Female	72	White / Caucasian	$35,000 through $49,999	Somewhat satisfied	< 120/80 mmHg	Based on my own knowledge/experience	Yes, I monitor or have monitored my blood pressure at home	I used to smoke tobacco or vape, but have quit	Less than one drink per week	1	5	2	3	4	6		7	Unsure	No	No	3	It is a very high priority	Somewhat comfortable	No
Female	47	Black / African-American	$25,000 through $34,999	Somewhat satisfied	≤ 140/90 mmHg	Based on my own knowledge/experience	Yes, I monitor or have monitored my blood pressure at home	I currently smoke tobacco such as cigarettes or cigars	Less than one drink per week	2	7	3	6	1	8	4	5	Diabetes	No	No	4 or more	It is a very high priority	Extremely comfortable	None
Female	54	White / Caucasian	$25,000 through $34,999	Somewhat dissatisfied	< 120/80 mmHg	In consultation with my doctor	Yes, I monitor or have monitored my blood pressure at home	I used to smoke tobacco or vape, but have quit	One to four drinks per week	3	7	1	5	2	6		4	Unsure	No	No	4 or more	It is a very high priority	Extremely comfortable	No
Female	48	White / Caucasian	Prefer not to answer	Very satisfied	< 120/80 mmHg	In consultation with my doctor	No, I have not monitored my blood pressure at home	I currently smoke tobacco such as cigarettes or cigars	I don't drink	3	5	6	4	7		1	2	Unsure	No	No	1	It is a moderate priority	Neither comfortable nor uncomfortable
Male	43	White / Caucasian	$50,000 through $74,999	Somewhat satisfied	< 120/80 mmHg	Based on my own knowledge/experience	Yes, I monitor or have monitored my blood pressure at home	I currently smoke tobacco such as cigarettes or cigars	Five to seven drinks per week	5	6	2	1	3	7	8	4	Unsure	No	Yes	1	It is a very high priority	Extremely comfortable	Monitoring daily
Female	72	White / Caucasian	$12,000 through $15,999	Very satisfied	< 120/80 mmHg	Based on my own knowledge/experience	Yes, I monitor or have monitored my blood pressure at home	I have never smoked tobacco or vaped	I don't drink	1	5	2	3	6			4	Unsure	No	No	1	It is a very high priority	Somewhat comfortable	no
Female	43	White / Caucasian	$16,000 through $24,999	Very dissatisfied	≤ 135/85 mmHg	Based on my own knowledge/experience	Yes, I monitor or have monitored my blood pressure at home	I currently smoke tobacco such as cigarettes or cigars	Less than one drink per week	6	8	3	5	4	7	1	2	Diabetes	No	No	None	It is a low priority	Extremely comfortable	I don't take medicine because I don't have insurance and make to much money to Qualify for a medical card yet I live in poverty this is why I do these surveys to make extra money to supplement my income this is why I dislise the government and the system
Female	43	White / Caucasian	$16,000 through $24,999	Somewhat satisfied	≤ 130/80 mmHg	Based on my own knowledge/experience	No, I have not monitored my blood pressure at home	I currently smoke with a vaping device	I don't drink	2	7	3	5	6		4	1	Unsure	No	No	None	It is a moderate priority	Neither comfortable nor uncomfortable
Female	62	White / Caucasian	$50,000 through $74,999	Somewhat satisfied	≤ 130/80 mmHg	Based on my own knowledge/experience	Yes, I monitor or have monitored my blood pressure at home	I used to smoke tobacco or vape, but have quit	I don't drink	2	6	1	3	4			5	Diabetes,Chronic kidney disease (CKD)	No	Yes	None	It is a high priority	Somewhat comfortable	Nothing
Female	43	Black / African-American	$16,000 through $24,999	Neither satisfied nor dissatisfied	< 120/80 mmHg	In consultation with my doctor	Yes, I monitor or have monitored my blood pressure at home	I used to smoke tobacco or vape, but have quit	One to four drinks per week	1	4	2	6	7	3		5	Unsure	No	No	1	It is a very high priority	Extremely comfortable
Female	48	White / Caucasian	$35,000 through $49,999	Somewhat satisfied	I do not know my goal		No, I have not monitored my blood pressure at home	I currently smoke tobacco such as cigarettes or cigars	I don't drink	6	5	3	4	7		1	2	Unsure	Yes	No	3	It is a very high priority	Extremely comfortable	Nothing
Male	47	Black / African-American	$25,000 through $34,999	Somewhat satisfied	≤ 130/80 mmHg	In consultation with my doctor	Yes, I monitor or have monitored my blood pressure at home	I currently smoke tobacco such as cigarettes or cigars	Five to seven drinks per week	4	7	5	2	8	6	1	3	Diabetes	Unsure	No	1	It is a very high priority	Somewhat comfortable	No
Female	44	White / Caucasian	$25,000 through $34,999	Somewhat dissatisfied	I do not know my goal		Yes, I monitor or have monitored my blood pressure at home	I currently smoke tobacco such as cigarettes or cigars	Eight to fourteen drinks per week	1	8	2	7	4	5	6	3	Diabetes	Unsure	Unsure	1	It is a moderate priority	Somewhat comfortable
Female	40	White / Caucasian	$50,000 through $74,999	Neither satisfied nor dissatisfied	< 120/80 mmHg	In consultation with my doctor	Yes, I monitor or have monitored my blood pressure at home	I have never smoked tobacco or vaped	One to four drinks per week	5	7	1	4	2	6		3	Diabetes,Chronic kidney disease (CKD)	No	No	4 or more	It is a very high priority	Somewhat comfortable
Female	49	White / Caucasian	$25,000 through $34,999	Somewhat satisfied	≤ 130/80 mmHg	In consultation with my doctor	Yes, I monitor or have monitored my blood pressure at home	I currently smoke tobacco such as cigarettes or cigars	One to four drinks per week	2	4	1	3	6	7	5	8	Diabetes	No	No	1	It is a high priority	Somewhat comfortable	No
Female	73	White / Caucasian	$35,000 through $49,999	Somewhat satisfied	≤ 130/80 mmHg	Based on my own knowledge/experience	Yes, I monitor or have monitored my blood pressure at home	I have never smoked tobacco or vaped	I don't drink	1	6	5	3	2			4	Diabetes	No	No	1	It is a moderate priority	Somewhat comfortable
Male	41	White / Caucasian	$75,000 through $99,999	Somewhat satisfied	≤ 130/80 mmHg	In consultation with my doctor	Yes, I monitor or have monitored my blood pressure at home	I have never smoked tobacco or vaped	Fifteen or more drinks per week	1	6	2	4	7	5		3	Unsure	No	No	1	It is a very high priority	Extremely comfortable
Male	42	Black / African-American	Less than $5,000	Neither satisfied nor dissatisfied	≤ 140/90 mmHg	In consultation with my doctor	No, I have not monitored my blood pressure at home	I currently smoke tobacco such as cigarettes or cigars	I don't drink	3	6	4	1	2		7	5	Diabetes	No	Yes	4 or more	It is a very high priority	Neither comfortable nor uncomfortable	No
Female	59	White / Caucasian	$50,000 through $74,999	Very satisfied	I do not have a specific goal		No, I have not monitored my blood pressure at home	I have never smoked tobacco or vaped	One to four drinks per week	3	7	4	2	5	6		1	Unsure	No	No	None	It is a moderate priority	Somewhat comfortable
Female	47	White / Caucasian	$35,000 through $49,999	Somewhat satisfied	I do not have a specific goal		Yes, I monitor or have monitored my blood pressure at home	I currently smoke tobacco such as cigarettes or cigars	I don't drink	4	2	5	3	7		6	1	Unsure	No	No	None	It is a high priority	Neither comfortable nor uncomfortable	No
Male	60	Black / African-American	$50,000 through $74,999	Very satisfied	≤ 135/85 mmHg	In consultation with my doctor	Yes, I monitor or have monitored my blood pressure at home	I used to smoke tobacco or vape, but have quit	One to four drinks per week	4	1	6	2	3	5		7	Unsure	No	No	3	It is a high priority	Extremely comfortable
Male	41	White / Caucasian	$35,000 through $49,999	Somewhat dissatisfied	< 120/80 mmHg	In consultation with my doctor	Yes, I monitor or have monitored my blood pressure at home	I currently smoke tobacco or vape and am trying to quit	I don't drink	3	7	4	6	2		1	5	Prediabetes	Unsure	Unsure	2	It is a high priority	Extremely comfortable	I wish it were normal
Female	40	White / Caucasian	$16,000 through $24,999	Neither satisfied nor dissatisfied	≤ 140/90 mmHg	In consultation with my doctor	Yes, I monitor or have monitored my blood pressure at home	I currently smoke tobacco such as cigarettes or cigars	One to four drinks per week	3	7	8	2	4	6	5	1	Heart failure	Yes	No	2	It is a high priority	Extremely comfortable	Nothing
Female	62	Black / African-American	$12,000 through $15,999	Very satisfied	< 120/80 mmHg	In consultation with my doctor	No, I have not monitored my blood pressure at home	I currently smoke tobacco such as cigarettes or cigars	Five to seven drinks per week	5	8	7	4	6	2	1	3	Prediabetes	No	No	2	It is a very high priority	Extremely comfortable	no.
Male	43	White / Caucasian	$25,000 through $34,999	Very satisfied	≤ 135/85 mmHg	In consultation with my doctor	Yes, I monitor or have monitored my blood pressure at home	I have never smoked tobacco or vaped	One to four drinks per week	1	5	2	6	3	4		7	Diabetes	No	No	3	It is a very high priority	Extremely comfortable
Male	46	Black / African-American	$35,000 through $49,999	Somewhat satisfied	< 120/80 mmHg	In consultation with my doctor	Yes, I monitor or have monitored my blood pressure at home	I currently smoke tobacco such as cigarettes or cigars	Five to seven drinks per week	6	5	3	7	1	8	2	4	Diabetes,Heart failure	No	Yes	4 or more	It is a high priority	Extremely comfortable	Nothing
Male	60	Black / African-American	$25,000 through $34,999	Very satisfied	< 120/80 mmHg	In consultation with my doctor	Yes, I monitor or have monitored my blood pressure at home	I have never smoked tobacco or vaped	I don't drink	6	5	3	1	2			4	Unsure	No	No	3	It is a very high priority	Extremely comfortable	The time of day your blood pressure is taken
Male	40	Black / African-American,Latino / Hispanic	$75,000 through $99,999	Neither satisfied nor dissatisfied	≤ 140/90 mmHg	Through internet research	Yes, I monitor or have monitored my blood pressure at home	I currently smoke tobacco such as cigarettes or cigars	Eight to fourteen drinks per week	2	4	6	8	7	1	3	5	Chronic kidney disease (CKD)	Yes	Yes	3	It is a high priority	Neither comfortable nor uncomfortable	I don't know
Female	55	White / Caucasian	$50,000 through $74,999	Somewhat satisfied	< 120/80 mmHg	Through internet research	Yes, I monitor or have monitored my blood pressure at home	I currently smoke tobacco such as cigarettes or cigars	I don't drink	3	6	2	4	5		7	1	Unsure	No	No	None	It is a very high priority	Somewhat comfortable	No
Female	57	White / Caucasian	$16,000 through $24,999	Neither satisfied nor dissatisfied	< 120/80 mmHg	In consultation with my doctor	No, I have not monitored my blood pressure at home	I currently smoke tobacco such as cigarettes or cigars	Less than one drink per week	3	7	6	2	4	5	8	1	Prediabetes	No	Yes	None	It is a moderate priority	Neither comfortable nor uncomfortable
Male	70	Native American	$35,000 through $49,999	Very satisfied	≤ 135/85 mmHg	Based on my own knowledge/experience	Yes, I monitor or have monitored my blood pressure at home	I used to smoke tobacco or vape, but have quit	Five to seven drinks per week	1	7	3	4	6	5		2	Unsure	No	No	1	It is a very high priority	Extremely comfortable	No
Female	44	Latino / Hispanic	$25,000 through $34,999	Somewhat satisfied	≤ 130/80 mmHg	In consultation with my doctor	Yes, I monitor or have monitored my blood pressure at home	I currently smoke tobacco such as cigarettes or cigars	One to four drinks per week	1	4	2	3	5	6	7	8	Diabetes	No	No	2	It is a very high priority	Somewhat comfortable	No
Male	41	White / Caucasian	$25,000 through $34,999	Somewhat satisfied	≤ 140/90 mmHg	In consultation with my doctor	Yes, I monitor or have monitored my blood pressure at home	I currently smoke tobacco such as cigarettes or cigars	One to four drinks per week	1	5	6	4	2	3	7	8	Unsure	No	No	1	It is a very high priority	Neither comfortable nor uncomfortable	No
Female	53	White / Caucasian	$5,000 through $11,999	Very satisfied	I do not have a specific goal		Yes, I monitor or have monitored my blood pressure at home	I have never smoked tobacco or vaped	Less than one drink per week	2	5	3	4	6	7		1	Prediabetes	No	No	1	It is a high priority	Somewhat comfortable	None
Female	45	White / Caucasian	$16,000 through $24,999	Neither satisfied nor dissatisfied	≤ 150/90 mmHg	In consultation with my doctor	Yes, I monitor or have monitored my blood pressure at home	I currently smoke tobacco such as cigarettes or cigars	I don't drink	1	6	2	7	4		5	3	Chronic kidney disease (CKD)	No	No	None	It is a high priority	Neither comfortable nor uncomfortable	No
Female	45	White / Caucasian	$25,000 through $34,999	Very satisfied	≤ 150/90 mmHg	In consultation with my doctor	Yes, I monitor or have monitored my blood pressure at home	I currently smoke tobacco such as cigarettes or cigars	One to four drinks per week	1	2	4	5	6	3	7	8	Prediabetes	No	Yes	1	It is a very high priority	Extremely comfortable	I'm just worried about it. Hiw does it affect my diabetes?
Male	74	White / Caucasian	$35,000 through $49,999	Very satisfied	≤ 130/80 mmHg	In consultation with my doctor	Yes, I monitor or have monitored my blood pressure at home	I used to smoke tobacco or vape, but have quit	I don't drink	2	6	4	3	1			5	Diabetes,Chronic kidney disease (CKD)	No	No	4 or more	It is a very high priority	Neither comfortable nor uncomfortable	my father had two heart attacks and two strokes and died at 59. almost sixty years ago my doctor sent me to cleveland clinic at age 16 for a hypertension workup. i have been on meds ever since till age 74. my last reading at a doctor was 126/76. i take metoprolol, lisinopril, amlodipine and furosemide. i control my diabetes with diet and exercise only. i walk 25 miles a week and swim 5 miles a we…
Female	55	Asian	$5,000 through $11,999	Somewhat satisfied	≤ 140/90 mmHg	Through internet research	Yes, I monitor or have monitored my blood pressure at home	I have never smoked tobacco or vaped	I don't drink	1	3	4	5	6			2	Diabetes	No	No	2	It is a high priority	Somewhat comfortable	SOMETIMES , ITS BOTHER ME .
Female	47	Asian	$75,000 through $99,999	Somewhat satisfied	< 120/80 mmHg	Based on my own knowledge/experience	Yes, I monitor or have monitored my blood pressure at home	I have never smoked tobacco or vaped	I don't drink	4	6	1	3	2			5	Unsure	No	No	1	It is a very high priority	Extremely comfortable
Male	49	White / Caucasian	$35,000 through $49,999	Somewhat satisfied	I do not know my goal		Yes, I monitor or have monitored my blood pressure at home	I currently smoke tobacco such as cigarettes or cigars	Eight to fourteen drinks per week	2	6	1	8	7	3	5	4	Diabetes	No	No	1	It is a high priority	Somewhat comfortable	Nothing
Male	40	Black / African-American	$12,000 through $15,999	Very satisfied	I do not know my goal		Yes, I monitor or have monitored my blood pressure at home	I currently smoke tobacco such as cigarettes or cigars	Five to seven drinks per week	3	7	2	1	6	8	4	5	Diabetes	No	No	2	It is a very high priority	Extremely comfortable
Male	54	White / Caucasian	$35,000 through $49,999	Neither satisfied nor dissatisfied	≤ 130/80 mmHg	In consultation with my doctor	Yes, I monitor or have monitored my blood pressure at home	I used to smoke tobacco or vape, but have quit	Fifteen or more drinks per week	1	7	2	3	4	5		6	Unsure	No	No	1	It is a high priority	Somewhat comfortable	None
Female	56	White / Caucasian	$50,000 through $74,999	Somewhat satisfied	< 120/80 mmHg	In consultation with my doctor	Yes, I monitor or have monitored my blood pressure at home	I currently smoke tobacco such as cigarettes or cigars	Less than one drink per week	2	5	3	6	8	7	1	4	Unsure	No	No	2	It is a high priority	Somewhat comfortable
Female	40	White / Caucasian	$50,000 through $74,999	Very satisfied	I do not have a specific goal		No, I have not monitored my blood pressure at home	I have never smoked tobacco or vaped	I don't drink	1	6	3	5	4			2	Unsure	No	No	None	It is a moderate priority	Somewhat comfortable
Male	64	Other / Unknown	$50,000 through $74,999	Very satisfied	I do not have a specific goal		Yes, I monitor or have monitored my blood pressure at home	I used to smoke tobacco or vape, but have quit	Less than one drink per week	1	6	2	3	5	7		4	Unsure	No	No	4 or more	It is a very high priority	Somewhat comfortable
Female	42	Other / Unknown	$50,000 through $74,999	Neither satisfied nor dissatisfied	< 120/80 mmHg	In consultation with my doctor	Yes, I monitor or have monitored my blood pressure at home	I currently smoke with a vaping device	Less than one drink per week	2	6	3	1	4	7	8	5	Diabetes	No	No	1	It is a high priority	Somewhat comfortable	No
Male	45	White / Caucasian	$50,000 through $74,999	Very satisfied	< 120/80 mmHg	In consultation with my doctor	Yes, I monitor or have monitored my blood pressure at home	I currently smoke with a vaping device	Five to seven drinks per week	1	5	2	6	3	7	8	4	Diabetes	No	No	None	It is a very high priority	Extremely comfortable
Male	40	White / Caucasian	$100,000 or greater	Very satisfied	≤ 150/90 mmHg	In consultation with my doctor	Yes, I monitor or have monitored my blood pressure at home	I currently smoke with a vaping device	Eight to fourteen drinks per week	2	3	5	1	6	7	4	8	Unsure	No	No	4 or more	It is a very high priority	Extremely comfortable	Good
Male	49	Black / African-American	$75,000 through $99,999	Somewhat satisfied	< 120/80 mmHg	In consultation with my doctor	Yes, I monitor or have monitored my blood pressure at home	I currently smoke tobacco such as cigarettes or cigars	Five to seven drinks per week	4	8	5	6	7	2	3	1	Prediabetes	Yes	Yes	None	It is a very high priority	Extremely comfortable	nothng but i am looking into alternative ways before drugs to treat HBP
Male	72	White / Caucasian	$16,000 through $24,999	Very satisfied	I do not know my goal		Yes, I monitor or have monitored my blood pressure at home	I have never smoked tobacco or vaped	Less than one drink per week	1	3	4	5	2	6		7	Heart failure	No	No	3	It is a high priority	Somewhat comfortable	we do not know who much human gene plays in.
Male	57	White / Caucasian	$75,000 through $99,999	Very satisfied	< 120/80 mmHg	In consultation with my doctor	Yes, I monitor or have monitored my blood pressure at home	I currently smoke with a vaping device	One to four drinks per week	4	1	5	2	6	3	7	8	Diabetes	No	No	4 or more	It is a low priority	Somewhat comfortable	Nothing
Male	43	White / Caucasian	$50,000 through $74,999	Somewhat satisfied	≤ 130/80 mmHg	Based on my own knowledge/experience	Yes, I monitor or have monitored my blood pressure at home	I currently smoke tobacco such as cigarettes or cigars	One to four drinks per week	2	3	5	6	1	4	7	8	Prediabetes	No	No	2	It is a high priority	Somewhat comfortable
Female	41	White / Caucasian	$25,000 through $34,999	Very dissatisfied	I do not have a specific goal		Yes, I monitor or have monitored my blood pressure at home	I currently smoke tobacco or vape and am trying to quit	I don't drink	2	7	3	4	5		6	1	Diabetes	No	No	4 or more	It is a very high priority	Neither comfortable nor uncomfortable
Female	40	Latino / Hispanic	$75,000 through $99,999	Very satisfied	≤ 135/85 mmHg	Through internet research	No, I have not monitored my blood pressure at home	I have never smoked tobacco or vaped	Eight to fourteen drinks per week	1	3	4	6	2	5		7	Unsure	No	No	Unsure	It is not a priority	Somewhat uncomfortable
Female	41	White / Caucasian	$12,000 through $15,999	Very satisfied	< 120/80 mmHg	In consultation with my doctor	Yes, I monitor or have monitored my blood pressure at home	I currently smoke tobacco such as cigarettes or cigars	I don't drink	1	5	3	2	6		4	7	Heart failure	No	No	1	It is a high priority	Somewhat comfortable
Male	41	White / Caucasian	$12,000 through $15,999	Somewhat dissatisfied	≤ 135/85 mmHg	Based on my own knowledge/experience	Yes, I monitor or have monitored my blood pressure at home	I used to smoke tobacco or vape, but have quit	Eight to fourteen drinks per week	3	7	2	5	1	6		4	Unsure	No	No	1	It is a very high priority	Extremely comfortable	No
Female	50	White / Caucasian	$75,000 through $99,999	Somewhat satisfied	≤ 140/90 mmHg	In consultation with my doctor	No, I have not monitored my blood pressure at home	I currently smoke tobacco or vape and am trying to quit	Less than one drink per week	7	6	4	5	2	8	3	1	Unsure	No	No	1	It is a very high priority	Extremely comfortable
Male	73	White / Caucasian	$100,000 or greater	Somewhat satisfied	≤ 130/80 mmHg	In consultation with my doctor	No, I have not monitored my blood pressure at home	I have never smoked tobacco or vaped	I don't drink	1	6	4	2	3			5	Diabetes	No	No	Unsure	It is a very high priority	Extremely uncomfortable
Female	43	White / Caucasian	$75,000 through $99,999	Somewhat satisfied	< 120/80 mmHg	In consultation with my doctor	Yes, I monitor or have monitored my blood pressure at home	I used to smoke tobacco or vape, but have quit	I don't drink	1	6	2	3	4			5	Unsure	No	No	1	It is a high priority	Neither comfortable nor uncomfortable
Female	47	Asian	$25,000 through $34,999	Somewhat satisfied	< 120/80 mmHg	Based on my own knowledge/experience	Yes, I monitor or have monitored my blood pressure at home	I have never smoked tobacco or vaped	I don't drink	1	6	3	2	4			5	Unsure	No	No	None	It is a high priority	Neither comfortable nor uncomfortable	no i am good
Female	40	White / Caucasian	$50,000 through $74,999	Somewhat satisfied	< 120/80 mmHg	In consultation with my doctor	Yes, I monitor or have monitored my blood pressure at home	I have never smoked tobacco or vaped	One to four drinks per week	1	7	5	4	2	6		3	Unsure	No	No	None	It is a very high priority	Extremely comfortable	no
Female	61	White / Caucasian	$25,000 through $34,999	Somewhat satisfied	< 120/80 mmHg	In consultation with my doctor	Yes, I monitor or have monitored my blood pressure at home	I currently smoke tobacco such as cigarettes or cigars	I don't drink	2	7	4	5	6		1	3	Unsure	No	No	2	It is a high priority	Somewhat comfortable	I used to be on 3 bp meds.
Female	62	White / Caucasian	$16,000 through $24,999	Somewhat satisfied	I do not know my goal		Yes, I monitor or have monitored my blood pressure at home	I used to smoke tobacco or vape, but have quit	I don't drink	3	2	4	1	5			6	Diabetes	No	No	2	It is a very high priority	Extremely comfortable
Female	72	White / Caucasian	$16,000 through $24,999	Neither satisfied nor dissatisfied	I do not have a specific goal		No, I have not monitored my blood pressure at home	I have never smoked tobacco or vaped	Less than one drink per week	1	6	3	5	2	7		4	Diabetes	No	No	1	It is a high priority	Somewhat comfortable
Female	71	White / Caucasian	$75,000 through $99,999	Somewhat satisfied	< 120/80 mmHg	In consultation with my doctor	Yes, I monitor or have monitored my blood pressure at home	I have never smoked tobacco or vaped	I don't drink	2	6	5	3	4			1	Heart failure	Yes	No	2	It is a very high priority	Extremely comfortable
Female	44	White / Caucasian	$50,000 through $74,999	Somewhat satisfied	≤ 130/80 mmHg	In consultation with my doctor	Yes, I monitor or have monitored my blood pressure at home	I have never smoked tobacco or vaped	One to four drinks per week	3	6	2	4	5	7		1	Diabetes	No	Yes	1	It is a very high priority	Extremely comfortable	Main causes of high blood pressure
Female	75	White / Caucasian	$35,000 through $49,999	Neither satisfied nor dissatisfied	I do not know my goal		No, I have not monitored my blood pressure at home	I have never smoked tobacco or vaped	Less than one drink per week	2	1	5	6	4	7		3	Unsure	No	No	1	It is a high priority	Neither comfortable nor uncomfortable	I’m glad to know what a good blood pressure is
Female	55	White / Caucasian	$50,000 through $74,999	Very satisfied	I do not have a specific goal		Yes, I monitor or have monitored my blood pressure at home	I currently smoke tobacco such as cigarettes or cigars	Fifteen or more drinks per week	2	5	3	6	4	1	7	8	Diabetes	No	No	None	It is a moderate priority	Neither comfortable nor uncomfortable	No
Male	71	White / Caucasian	$50,000 through $74,999	Somewhat satisfied	≤ 135/85 mmHg	Based on my own knowledge/experience	Yes, I monitor or have monitored my blood pressure at home	I used to smoke tobacco or vape, but have quit	Five to seven drinks per week	1	4	2	6	3	7		5	Unsure	No	No	1	It is a high priority	Somewhat comfortable	nothing
Male	49	White / Caucasian	$16,000 through $24,999	Neither satisfied nor dissatisfied	I do not know my goal		Yes, I monitor or have monitored my blood pressure at home	I have never smoked tobacco or vaped	I don't drink	1	2	3	4	5			6	Diabetes	Unsure	Unsure	1	It is a high priority	Somewhat comfortable	No
Female	66	White / Caucasian	$16,000 through $24,999	Very satisfied	I do not have a specific goal		No, I have not monitored my blood pressure at home	I have never smoked tobacco or vaped	Less than one drink per week	1	6	2	4	3	7		5	Unsure	No	No	1	It is a very high priority	Somewhat comfortable	no
Male	55	Latino / Hispanic,Native American	$100,000 or greater	Somewhat satisfied	< 120/80 mmHg	In consultation with my doctor	Yes, I monitor or have monitored my blood pressure at home	I have never smoked tobacco or vaped	Eight to fourteen drinks per week	5	6	1	3	2	4		7	Unsure	No	No	1	It is a very high priority	Extremely comfortable
Female	52	White / Caucasian	$25,000 through $34,999	Somewhat satisfied	I do not have a specific goal		Yes, I monitor or have monitored my blood pressure at home	I used to smoke tobacco or vape, but have quit	One to four drinks per week	1	6	5	4	7	3		2	Diabetes,Heart failure	Yes	No	2	It is a moderate priority	Somewhat comfortable	None
Female	62	White / Caucasian	$50,000 through $74,999	Somewhat satisfied	< 120/80 mmHg	Through internet research	Yes, I monitor or have monitored my blood pressure at home	I have never smoked tobacco or vaped	One to four drinks per week	3	5	4	6	2	7		1	Prediabetes	No	No	2	It is a high priority	Somewhat comfortable	no
Male	50	White / Caucasian	$50,000 through $74,999	Very satisfied	≤ 135/85 mmHg	In consultation with my doctor	Yes, I monitor or have monitored my blood pressure at home	I used to smoke tobacco or vape, but have quit	I don't drink	2	5	4	6	1			3	Unsure	Yes	No	1	It is a high priority	Extremely comfortable
Male	43	White / Caucasian	$25,000 through $34,999	Somewhat satisfied	≤ 140/90 mmHg	In consultation with my doctor	Yes, I monitor or have monitored my blood pressure at home	I used to smoke tobacco or vape, but have quit	Five to seven drinks per week	1	2	5	7	6	4		3	Diabetes	Yes	No	3	It is a high priority	Extremely comfortable
Female	80	White / Caucasian	$16,000 through $24,999	Very satisfied	≤ 130/80 mmHg	In consultation with my doctor	Yes, I monitor or have monitored my blood pressure at home	I have never smoked tobacco or vaped	I don't drink	2	6	1	3	4			5	Unsure	No	No	1	It is a very high priority	Somewhat comfortable	NO IN PRETTY GOOD HEALTH
Female	60	White / Caucasian	$35,000 through $49,999	Very satisfied	< 120/80 mmHg	In consultation with my doctor	Yes, I monitor or have monitored my blood pressure at home	I have never smoked tobacco or vaped	One to four drinks per week	1	6	2	4	3	7		5	Unsure	No	No	1	It is a high priority	Neither comfortable nor uncomfortable	No
Female	70	White / Caucasian	$35,000 through $49,999	Neither satisfied nor dissatisfied	< 120/80 mmHg	Based on my own knowledge/experience	Yes, I monitor or have monitored my blood pressure at home	I have never smoked tobacco or vaped	Eight to fourteen drinks per week	6	7	3	4	1	2		5	Unsure	No	No	1	It is a very high priority	Somewhat comfortable
Male	41	White / Caucasian	$75,000 through $99,999	Somewhat satisfied	< 120/80 mmHg	In consultation with my doctor	Yes, I monitor or have monitored my blood pressure at home	I used to smoke tobacco or vape, but have quit	Five to seven drinks per week	1	6	3	5	2	7		4	Unsure	No	No	None	It is a high priority	Somewhat comfortable
Female	62	White / Caucasian	$100,000 or greater	Very satisfied	I do not have a specific goal		Yes, I monitor or have monitored my blood pressure at home	I used to smoke tobacco or vape, but have quit	Less than one drink per week	1	6	3	5	4	7		2	Unsure	No	No	1	It is a very high priority	Somewhat comfortable	No
Female	47	White / Caucasian	$25,000 through $34,999	Somewhat satisfied	≤ 135/85 mmHg	Based on my own knowledge/experience	Yes, I monitor or have monitored my blood pressure at home	I have never smoked tobacco or vaped	One to four drinks per week	1	5	4	2	3	6		7	Diabetes	No	No	1	It is a high priority	Extremely comfortable	Nothing
Female	42	Black / African-American	$25,000 through $34,999	Somewhat dissatisfied	< 120/80 mmHg	In consultation with my doctor	Yes, I monitor or have monitored my blood pressure at home	I currently smoke tobacco such as cigarettes or cigars	Less than one drink per week	4	7	3	5	2	8	1	6	Unsure	No	No	1	It is a very high priority	Extremely comfortable
Female	40	White / Caucasian	$25,000 through $34,999	Somewhat dissatisfied	< 120/80 mmHg	In consultation with my doctor	Yes, I monitor or have monitored my blood pressure at home	I have never smoked tobacco or vaped	I don't drink	2	5	3	4	6			1	Unsure	No	No	4 or more	It is a very high priority	Extremely comfortable
Female	60	White / Caucasian	$75,000 through $99,999	Very satisfied	< 120/80 mmHg	Based on my own knowledge/experience	Yes, I monitor or have monitored my blood pressure at home	I have never smoked tobacco or vaped	I don't drink	2	5	1	3	6			4	Diabetes,Chronic kidney disease (CKD)	No	No	1	It is a very high priority	Extremely comfortable
Male	47	Black / African-American	$75,000 through $99,999	Very satisfied	≤ 135/85 mmHg	In consultation with my doctor	Yes, I monitor or have monitored my blood pressure at home	I currently smoke tobacco such as cigarettes or cigars	One to four drinks per week	5	2	3	1	4	6	7	8	Diabetes	No	No	2	It is a high priority	Somewhat comfortable	Great quality
Male	60	White / Caucasian	$35,000 through $49,999	Very satisfied	≤ 130/80 mmHg	In consultation with my doctor	Yes, I monitor or have monitored my blood pressure at home	I currently smoke tobacco such as cigarettes or cigars	Eight to fourteen drinks per week	1	4	6	7	2	8	3	5	Diabetes,Heart failure	Yes	Yes	4 or more	It is a high priority	Extremely comfortable	No, thank you. It was very essential information
Female	42	White / Caucasian	$50,000 through $74,999	Somewhat satisfied	< 120/80 mmHg	In consultation with my doctor	Yes, I monitor or have monitored my blood pressure at home	I have never smoked tobacco or vaped	One to four drinks per week	4	5	1	2	6	7		3	Prediabetes	No	No	1	It is a very high priority	Extremely comfortable	Too high
Female	40	White / Caucasian	Less than $5,000	Somewhat dissatisfied	I do not know my goal		No, I have not monitored my blood pressure at home	I currently smoke tobacco such as cigarettes or cigars	Less than one drink per week	3	2	5	4	8	7	6	1	Unsure	Unsure	No	None	It is a high priority	Extremely comfortable	No
Male	68	White / Caucasian	$35,000 through $49,999	Very satisfied	< 120/80 mmHg	In consultation with my doctor	Yes, I monitor or have monitored my blood pressure at home	I used to smoke tobacco or vape, but have quit	Less than one drink per week	4	5	6	1	7	3		2	Diabetes,Chronic kidney disease (CKD),Heart failure	Yes	Yes	1	It is a very high priority	Extremely comfortable
Male	45	White / Caucasian	$100,000 or greater	Somewhat satisfied	≤ 130/80 mmHg	In consultation with my doctor	Yes, I monitor or have monitored my blood pressure at home	I currently smoke with a vaping device	One to four drinks per week	3	1	4	7	8	2	6	5	Diabetes,Prediabetes	Yes	No	3	It is a high priority	Extremely comfortable	No. Thanks
Female	40	White / Caucasian	$25,000 through $34,999	Somewhat dissatisfied	≤ 135/85 mmHg	Based on my own knowledge/experience	No, I have not monitored my blood pressure at home	I currently smoke tobacco such as cigarettes or cigars	I don't drink	1	7	5	6	3		4	2	Unsure	No	No	None	It is a high priority	Somewhat comfortable
Female	65	White / Caucasian	$75,000 through $99,999	Somewhat satisfied	< 120/80 mmHg	In consultation with my doctor	Yes, I monitor or have monitored my blood pressure at home	I have never smoked tobacco or vaped	Less than one drink per week	1	7	2	3	4	6		5	Unsure	No	No	2	It is a high priority	Somewhat comfortable
Male	62	White / Caucasian	$35,000 through $49,999	Neither satisfied nor dissatisfied	I do not know my goal		No, I have not monitored my blood pressure at home	I used to smoke tobacco or vape, but have quit	Less than one drink per week	5	6	1	3	2	7		4	Unsure	No	No	None	It is a moderate priority	Neither comfortable nor uncomfortable
Male	41	White / Caucasian	$100,000 or greater	Somewhat satisfied	< 120/80 mmHg	Based on my own knowledge/experience	Yes, I monitor or have monitored my blood pressure at home	I currently smoke tobacco such as cigarettes or cigars	Five to seven drinks per week	7	6	2	8	4	3	1	5	Diabetes	Unsure	Yes	3	It is a very high priority	Somewhat comfortable	No
Male	82	White / Caucasian	$75,000 through $99,999	Very satisfied	< 120/80 mmHg	Based on my own knowledge/experience	No, I have not monitored my blood pressure at home	I used to smoke tobacco or vape, but have quit	Less than one drink per week	2	1	3	4	6	7		5	Unsure	Yes	No	2	It is a very high priority	Extremely comfortable	No
Female	71	White / Caucasian	$35,000 through $49,999	Very satisfied	< 120/80 mmHg	In consultation with my doctor	Yes, I monitor or have monitored my blood pressure at home	I have never smoked tobacco or vaped	Less than one drink per week	1	6	2	3	4	7		5	Diabetes	No	No	2	It is a high priority	Neither comfortable nor uncomfortable
Female	40	Latino / Hispanic	$25,000 through $34,999	Somewhat dissatisfied	< 120/80 mmHg	In consultation with my doctor	No, I have not monitored my blood pressure at home	I currently smoke tobacco such as cigarettes or cigars	Less than one drink per week	4	8	7	6	1	5	3	2	Prediabetes	No	No	None	It is a very high priority	Extremely comfortable
Male	59	White / Caucasian	$75,000 through $99,999	Somewhat satisfied	< 120/80 mmHg	Based on my own knowledge/experience	Yes, I monitor or have monitored my blood pressure at home	I have never smoked tobacco or vaped	Less than one drink per week	1	6	3	5	2	7		4	Unsure	No	No	None	It is a high priority	Extremely comfortable	Mine is hard to measure by the doctor as its at least 20 points higher at the doctor's office so I'd be very happy to have some sort of ongoing tracking to show a more true picture
Male	59	White / Caucasian	$75,000 through $99,999	Somewhat dissatisfied	≤ 140/90 mmHg	Through internet research	Yes, I monitor or have monitored my blood pressure at home	I currently smoke tobacco or vape and am trying to quit	Eight to fourteen drinks per week	3	4	2	7	8	6	1	5	Diabetes	Yes	No	2	It is a very high priority	Somewhat comfortable	My blood pressure is usually high.
Male	49	White / Caucasian	$75,000 through $99,999	Somewhat dissatisfied	≤ 150/90 mmHg	In consultation with my doctor	No, I have not monitored my blood pressure at home	I have never smoked tobacco or vaped	Five to seven drinks per week	1	7	2	3	5	6		4	Unsure	No	No	None	It is a moderate priority	Somewhat comfortable	No. Nothing else
Female	51	Latino / Hispanic	$25,000 through $34,999	Very satisfied	I do not have a specific goal		Yes, I monitor or have monitored my blood pressure at home	I have never smoked tobacco or vaped	Fifteen or more drinks per week	1	7	2	6	3	4		5	Prediabetes	No	No	1	It is a moderate priority	Somewhat comfortable
Female	52	White / Caucasian	$25,000 through $34,999	Somewhat satisfied	≤ 130/80 mmHg	Based on my own knowledge/experience	Yes, I monitor or have monitored my blood pressure at home	I currently smoke with a vaping device	I don't drink	4	1	3	2	5		7	6	Heart failure	Yes	No	None	It is a high priority	Somewhat comfortable	I'm lucky enough its been staying around normal
Female	76	White / Caucasian	$100,000 or greater	Somewhat satisfied	< 120/80 mmHg	In consultation with my doctor	Yes, I monitor or have monitored my blood pressure at home	I used to smoke tobacco or vape, but have quit	Five to seven drinks per week	1	6	3	2	4	7		5	Unsure	No	No	1	It is a high priority	Somewhat comfortable
Male	58	Latino / Hispanic	$16,000 through $24,999	Somewhat satisfied	< 120/80 mmHg	In consultation with my doctor	Yes, I monitor or have monitored my blood pressure at home	I currently smoke tobacco such as cigarettes or cigars	Five to seven drinks per week	2	4	5	3	6	7	8	1	Diabetes	Unsure	Unsure	1	It is a high priority	Neither comfortable nor uncomfortable
Female	54	Black / African-American	$100,000 or greater	Somewhat dissatisfied	< 120/80 mmHg	Based on my own knowledge/experience	No, I have not monitored my blood pressure at home	I have never smoked tobacco or vaped	Fifteen or more drinks per week	4	6	3	2	5	1		7	Unsure	No	No	2	It is a high priority	Extremely comfortable	At this time there is nothing else I need to know about blood pressure.
Male	63	White / Caucasian	$16,000 through $24,999	Somewhat satisfied	< 120/80 mmHg	In consultation with my doctor	No, I have not monitored my blood pressure at home	I used to smoke tobacco or vape, but have quit	Eight to fourteen drinks per week	1	6	5	4	3	7		2	Prediabetes	No	No	None	It is a high priority	Somewhat comfortable	Nothing
Male	40	White / Caucasian	$50,000 through $74,999	Somewhat dissatisfied	I do not have a specific goal		Yes, I monitor or have monitored my blood pressure at home	I currently smoke tobacco such as cigarettes or cigars	Less than one drink per week	6	7	2	4	5	8	1	3	Unsure	Yes	No	1	It is a very high priority	Extremely comfortable	No
Male	68	White / Caucasian	$50,000 through $74,999	Very satisfied	≤ 130/80 mmHg	In consultation with my doctor	No, I have not monitored my blood pressure at home	I used to smoke tobacco or vape, but have quit	One to four drinks per week	5	3	1	4	2	6		7	Diabetes	No	No	1	It is a very high priority	Somewhat comfortable	I was diagnosed with high blood pressure at age 46. Ever since then, it has been under control. Your diet, medication, and exercise.
Female	57	I prefer not to say	Prefer not to answer	Very satisfied	I do not have a specific goal		Yes, I monitor or have monitored my blood pressure at home	I have never smoked tobacco or vaped	I don't drink	3	6	1	5	2			4	Unsure	No	No	1	It is a moderate priority	Neither comfortable nor uncomfortable	No
Female	50	White / Caucasian	Less than $5,000	Neither satisfied nor dissatisfied	< 120/80 mmHg	Based on my own knowledge/experience	Yes, I monitor or have monitored my blood pressure at home	I currently smoke tobacco such as cigarettes or cigars	Less than one drink per week	4	2	3	6	5	7	8	1	Unsure	No	Unsure	None	It is a moderate priority	Somewhat comfortable	No
Female	42	White / Caucasian	$35,000 through $49,999	Somewhat satisfied	≤ 135/85 mmHg	In consultation with my doctor	No, I have not monitored my blood pressure at home	I have never smoked tobacco or vaped	Less than one drink per week	1	6	2	5	3	7		4	Prediabetes	No	No	None	It is a high priority	Somewhat comfortable
Male	41	White / Caucasian	$75,000 through $99,999	Somewhat satisfied	I do not have a specific goal		Yes, I monitor or have monitored my blood pressure at home	I currently smoke tobacco such as cigarettes or cigars	Five to seven drinks per week	2	3	4	5	6	7	1	8	Diabetes	No	No	1	It is a very high priority	Extremely comfortable	Nope
Male	77	White / Caucasian	$16,000 through $24,999	Very satisfied	< 120/80 mmHg	Based on my own knowledge/experience	Yes, I monitor or have monitored my blood pressure at home	I used to smoke tobacco or vape, but have quit	I don't drink	2	4	3	6	5			1	Unsure	No	Yes	3	It is a very high priority	Extremely comfortable	no
Male	55	White / Caucasian	$5,000 through $11,999	Very satisfied	≤ 130/80 mmHg	Through internet research	Yes, I monitor or have monitored my blood pressure at home	I currently smoke tobacco such as cigarettes or cigars	Five to seven drinks per week	6	7	1	2	3	8	4	5	Unsure	No	No	None	It is a high priority	Somewhat comfortable	No
Female	50	White / Caucasian	Less than $5,000	Somewhat satisfied	I do not know my goal		No, I have not monitored my blood pressure at home	I currently smoke with a vaping device	Less than one drink per week	1	7	2	3	4	6	5	8	Diabetes	Yes	No	1	It is a moderate priority	Somewhat comfortable
Male	74	White / Caucasian	$25,000 through $34,999	Very satisfied	I do not have a specific goal		Yes, I monitor or have monitored my blood pressure at home	I used to smoke tobacco or vape, but have quit	One to four drinks per week	2	7	4	5	1	6		3	Heart failure	Yes	No	1	It is a very high priority	Neither comfortable nor uncomfortable	none
Female	60	White / Caucasian	$12,000 through $15,999	Somewhat satisfied	≤ 130/80 mmHg	In consultation with my doctor	Yes, I monitor or have monitored my blood pressure at home	I currently smoke tobacco such as cigarettes or cigars	I don't drink	2	6	3	4	7		1	5	Unsure	No	No	1	It is a very high priority	Somewhat comfortable	No
Female	51	Black / African-American	$12,000 through $15,999	Somewhat satisfied	≤ 130/80 mmHg	In consultation with my doctor	No, I have not monitored my blood pressure at home	I have never smoked tobacco or vaped	I don't drink	4	3	5	2	6			1	Prediabetes	Yes	No	3	It is a moderate priority	Somewhat comfortable	Food options list for hypertension
Female	41	White / Caucasian	$5,000 through $11,999	Somewhat satisfied	I do not know my goal		No, I have not monitored my blood pressure at home	I have never smoked tobacco or vaped	Less than one drink per week	1	6	3	4	5	7		2	Diabetes	Yes	No	1	It is a high priority	Somewhat uncomfortable
Male	50	White / Caucasian	$75,000 through $99,999	Somewhat satisfied	≤ 130/80 mmHg	In consultation with my doctor	Yes, I monitor or have monitored my blood pressure at home	I used to smoke tobacco or vape, but have quit	I don't drink	2	6	4	5	3			1	Unsure	No	No	2	It is a very high priority	Somewhat comfortable	It is currently under control.
Male	56	Black / African-American	$50,000 through $74,999	Somewhat dissatisfied	< 120/80 mmHg	In consultation with my doctor	Yes, I monitor or have monitored my blood pressure at home	I currently smoke tobacco such as cigarettes or cigars	I don't drink	2	7	3	1	5		4	6	Prediabetes	No	No	2	It is a very high priority	Extremely comfortable	It's Been high for about 4 years but I cut my salt and sugar from my diet and see my doctor every 3 months and she took me off my diabetic meds because of my prediabetes is way down so I doing ok.but I still smoke about a pack a day and I rarely get enough exercise still
Male	51	White / Caucasian	$25,000 through $34,999	Very satisfied	≤ 140/90 mmHg	In consultation with my doctor	Yes, I monitor or have monitored my blood pressure at home	I used to smoke tobacco or vape, but have quit	Less than one drink per week	2	4	5	3	1	6		7	Unsure	No	No	1	It is a high priority	Somewhat comfortable	Not sure
Male	55	Latino / Hispanic	$75,000 through $99,999	Very satisfied	≤ 140/90 mmHg	In consultation with my doctor	Yes, I monitor or have monitored my blood pressure at home	I currently smoke tobacco such as cigarettes or cigars	Five to seven drinks per week	2	4	6	5	1	3	7	8	Unsure	No	No	1	It is a high priority	Somewhat comfortable
Female	51	White / Caucasian	$25,000 through $34,999	Very satisfied	I do not know my goal		No, I have not monitored my blood pressure at home	I have never smoked tobacco or vaped	I don't drink	1	6	4	5	3			2	Unsure	No	No	None	It is a low priority	Neither comfortable nor uncomfortable	No
Female	40	White / Caucasian	$50,000 through $74,999	Neither satisfied nor dissatisfied	≤ 135/85 mmHg	In consultation with my doctor	Yes, I monitor or have monitored my blood pressure at home	I currently smoke tobacco or vape and am trying to quit	One to four drinks per week	2	8	5	6	1	7	3	4	Unsure	No	No	1	It is a high priority	Neither comfortable nor uncomfortable	no
Male	69	White / Caucasian	$35,000 through $49,999	Somewhat satisfied	< 120/80 mmHg	Based on my own knowledge/experience	Yes, I monitor or have monitored my blood pressure at home	I used to smoke tobacco or vape, but have quit	Eight to fourteen drinks per week	2	7	3	6	5	4		1	Unsure	No	No	4 or more	It is a high priority	Somewhat comfortable	good idea
Female	50	I prefer not to say	$5,000 through $11,999	Somewhat satisfied	≤ 140/90 mmHg	In consultation with my doctor	Yes, I monitor or have monitored my blood pressure at home	I used to smoke tobacco or vape, but have quit	I don't drink	4	1	3	2	6			5	Unsure	No	No	3	It is a high priority	Neither comfortable nor uncomfortable	not at the moment
Female	69	White / Caucasian	$35,000 through $49,999	Very satisfied	< 120/80 mmHg	In consultation with my doctor	Yes, I monitor or have monitored my blood pressure at home	I have never smoked tobacco or vaped	I don't drink	1	6	3	2	4			5	Diabetes	No	No	None	It is a very high priority	Neither comfortable nor uncomfortable
Female	58	White / Caucasian	$12,000 through $15,999	Somewhat satisfied	I do not have a specific goal		No, I have not monitored my blood pressure at home	I used to smoke tobacco or vape, but have quit	I don't drink	4	6	3	2	1			5	Unsure	Yes	No	Unsure	It is a very high priority	Somewhat comfortable	As long as I'm following doctors orders, it seems to be regulating well.
Male	67	White / Caucasian	$75,000 through $99,999	Neither satisfied nor dissatisfied	< 120/80 mmHg	Based on my own knowledge/experience	Yes, I monitor or have monitored my blood pressure at home	I have never smoked tobacco or vaped	I don't drink	2	5	1	3	6			4	Unsure	No	No	1	It is a high priority	Extremely uncomfortable	no
Male	58	White / Caucasian	$100,000 or greater	Somewhat dissatisfied	≤ 150/90 mmHg	Based on my own knowledge/experience	Yes, I monitor or have monitored my blood pressure at home	I currently smoke tobacco such as cigarettes or cigars	Less than one drink per week	2	6	4	7	3	8	5	1	Unsure	No	No	2	It is a very high priority	Extremely comfortable
Male	56	White / Caucasian	$75,000 through $99,999	Somewhat dissatisfied	< 120/80 mmHg	In consultation with my doctor	Yes, I monitor or have monitored my blood pressure at home	I used to smoke tobacco or vape, but have quit	Eight to fourteen drinks per week	1	6	4	7	3	2		5	Heart failure	No	No	4 or more	It is a high priority	Extremely comfortable	No
Female	69	Black / African-American	$100,000 or greater	Very satisfied	≤ 130/80 mmHg	Based on my own knowledge/experience	Yes, I monitor or have monitored my blood pressure at home	I used to smoke tobacco or vape, but have quit	Less than one drink per week	2	7	4	3	5	6		1	Unsure	No	No	3	It is a high priority	Somewhat comfortable	Thank God that o have a medical background and know what symptoms that need attention ASAP!
Male	57	White / Caucasian	$50,000 through $74,999	Very satisfied	< 120/80 mmHg	In consultation with my doctor	Yes, I monitor or have monitored my blood pressure at home	I have never smoked tobacco or vaped	One to four drinks per week	1	5	4	7	2	6		3	Unsure	No	No	3	It is a high priority	Somewhat comfortable	No
Female	56	White / Caucasian	$100,000 or greater	Very satisfied	I do not have a specific goal		Yes, I monitor or have monitored my blood pressure at home	I have never smoked tobacco or vaped	Five to seven drinks per week	2	5	1	4	3	6		7	Unsure	No	No	None	It is a very high priority	Extremely comfortable	No
Female	42	White / Caucasian	$12,000 through $15,999	Somewhat dissatisfied	< 120/80 mmHg	In consultation with my doctor	Yes, I monitor or have monitored my blood pressure at home	I used to smoke tobacco or vape, but have quit	I don't drink	5	6	2	3	4			1	Diabetes,Heart failure	No	No	3	It is a very high priority	Somewhat uncomfortable	It is very serious to me and I follow all instructions by my dr and take what is prescribed to me
Male	58	White / Caucasian	$12,000 through $15,999	Somewhat satisfied	≤ 135/85 mmHg	In consultation with my doctor	Yes, I monitor or have monitored my blood pressure at home	I currently smoke tobacco such as cigarettes or cigars	Less than one drink per week	1	7	2	3	6	5	4	8	Diabetes	No	No	2	It is a high priority	Somewhat comfortable	No mine is well controled
Male	55	White / Caucasian	$35,000 through $49,999	Somewhat satisfied	I do not know my goal		No, I have not monitored my blood pressure at home	I used to smoke tobacco or vape, but have quit	Five to seven drinks per week	2	7	3	6	5	4		1	Unsure	No	No	None	It is a high priority	Somewhat comfortable	No
Female	54	White / Caucasian	$50,000 through $74,999	Very satisfied	< 120/80 mmHg	In consultation with my doctor	Yes, I monitor or have monitored my blood pressure at home	I have never smoked tobacco or vaped	Five to seven drinks per week	1	6	3	7	4	5		2	Prediabetes	No	No	None	It is a very high priority	Extremely comfortable	No
Female	60	White / Caucasian	$35,000 through $49,999	Somewhat dissatisfied	< 120/80 mmHg	In consultation with my doctor	Yes, I monitor or have monitored my blood pressure at home	I have never smoked tobacco or vaped	Less than one drink per week	1	6	3	2	4	7		5	Diabetes	No	No	3	It is a very high priority	Extremely comfortable	It’s been high today
Female	41	White / Caucasian	$75,000 through $99,999	Somewhat satisfied	≤ 135/85 mmHg	In consultation with my doctor	Yes, I monitor or have monitored my blood pressure at home	I have never smoked tobacco or vaped	Five to seven drinks per week	3	4	5	1	2	6		7	Heart failure	No	No	2	It is a moderate priority	Neither comfortable nor uncomfortable	No comment on
Female	40	Black / African-American	$35,000 through $49,999	Neither satisfied nor dissatisfied	≤ 140/90 mmHg	In consultation with my doctor	No, I have not monitored my blood pressure at home	I currently smoke tobacco such as cigarettes or cigars	Less than one drink per week	1	4	6	2	8	7	5	3	Diabetes	No	No	2	It is a very high priority	Extremely comfortable	No. Thanks
Male	56	White / Caucasian	$12,000 through $15,999	Somewhat satisfied	≤ 140/90 mmHg	In consultation with my doctor	Yes, I monitor or have monitored my blood pressure at home	I currently smoke tobacco such as cigarettes or cigars	Less than one drink per week	1	5	2	3	6	8	7	4	Diabetes	Yes	No	1	It is a high priority	Extremely comfortable	No
Male	45	Asian	Prefer not to answer	Somewhat satisfied	≤ 140/90 mmHg	In consultation with my doctor	No, I have not monitored my blood pressure at home	I have never smoked tobacco or vaped	Less than one drink per week	1	7	2	4	3	6		5	Prediabetes	No	No	1	It is a moderate priority	Somewhat comfortable	no
Female	60	White / Caucasian	$35,000 through $49,999	Somewhat satisfied	< 120/80 mmHg	Based on my own knowledge/experience	No, I have not monitored my blood pressure at home	I currently smoke tobacco such as cigarettes or cigars	I don't drink	6	3	4	1	5		2	7	Unsure	No	No	None	It is a very high priority	Extremely comfortable	I should check it more often.
Male	57	Black / African-American	$16,000 through $24,999	Somewhat satisfied	< 120/80 mmHg	Based on my own knowledge/experience	No, I have not monitored my blood pressure at home	I have never smoked tobacco or vaped	One to four drinks per week	1	7	3	4	2	6		5	Diabetes,Heart failure	No	No	1	It is a high priority	Extremely comfortable	Nothing else
Female	47	White / Caucasian	$50,000 through $74,999	Very satisfied	I do not have a specific goal		Yes, I monitor or have monitored my blood pressure at home	I used to smoke tobacco or vape, but have quit	One to four drinks per week	1	5	3	7	6	2		4	Diabetes	No	No	3	It is a very high priority	Extremely comfortable	Nothing
Female	46	White / Caucasian	Less than $5,000	Neither satisfied nor dissatisfied	I do not have a specific goal		No, I have not monitored my blood pressure at home	I have never smoked tobacco or vaped	I don't drink	1	2	3	4	5			6	Unsure	No	No	4 or more	It is a moderate priority	Neither comfortable nor uncomfortable	Nothing
Female	57	White / Caucasian	$16,000 through $24,999	Neither satisfied nor dissatisfied	I do not have a specific goal		No, I have not monitored my blood pressure at home	I currently smoke tobacco such as cigarettes or cigars	Less than one drink per week	2	8	5	3	4	7	6	1	Unsure	No	No	1	It is a moderate priority	Neither comfortable nor uncomfortable	No
Female	42	White / Caucasian	$12,000 through $15,999	Very satisfied	I do not have a specific goal		No, I have not monitored my blood pressure at home	I have never smoked tobacco or vaped	Less than one drink per week	1	6	2	3	4	7		5	Unsure	No	No	1	It is a very high priority	Somewhat comfortable	No
Female	50	White / Caucasian	$25,000 through $34,999	Somewhat satisfied	≤ 130/80 mmHg	In consultation with my doctor	Yes, I monitor or have monitored my blood pressure at home	I used to smoke tobacco or vape, but have quit	Less than one drink per week	1	7	5	2	4	6		3	Unsure	Unsure	No	3	It is a very high priority	Somewhat comfortable	No
Male	46	White / Caucasian	$75,000 through $99,999	Somewhat satisfied	≤ 130/80 mmHg	Through internet research	No, I have not monitored my blood pressure at home	I used to smoke tobacco or vape, but have quit	One to four drinks per week	1	7	2	5	4	6		3	Diabetes	No	No	1	It is a high priority	Somewhat comfortable	Have had diabetes for 5 6years since medicated with prescriptions have had bp under control
Male	40	White / Caucasian	$100,000 or greater	Somewhat satisfied	≤ 140/90 mmHg	In consultation with my doctor	Yes, I monitor or have monitored my blood pressure at home	I currently smoke tobacco or vape and am trying to quit	One to four drinks per week	2	3	6	7	5	4	1	8	Unsure	No	No	3	It is a high priority	Somewhat comfortable
Male	43	White / Caucasian	$75,000 through $99,999	Somewhat satisfied	≤ 130/80 mmHg	In consultation with my doctor	Yes, I monitor or have monitored my blood pressure at home	I have never smoked tobacco or vaped	Less than one drink per week	1	6	2	4	3	7		5	Unsure	No	No	1	It is a high priority	Somewhat comfortable
Female	67	White / Caucasian	$25,000 through $34,999	Somewhat satisfied	I do not have a specific goal		Yes, I monitor or have monitored my blood pressure at home	I used to smoke tobacco or vape, but have quit	I don't drink	1	6	2	5	3			4	Unsure	No	No	1	It is a high priority	Somewhat comfortable	No
Female	72	White / Caucasian	$50,000 through $74,999	Very satisfied	≤ 130/80 mmHg	In consultation with my doctor	No, I have not monitored my blood pressure at home	I have never smoked tobacco or vaped	One to four drinks per week	1	6	4	3	5	7		2	Unsure	No	No	3	It is a very high priority	Somewhat comfortable	No
Female	72	White / Caucasian	$75,000 through $99,999	Somewhat satisfied	< 120/80 mmHg	Based on my own knowledge/experience	Yes, I monitor or have monitored my blood pressure at home	I currently smoke tobacco such as cigarettes or cigars	One to four drinks per week	7	8	6	5	2	3	1	4	Unsure	No	No	3	It is a very high priority	Extremely comfortable	no thank you
Male	55	Asian	Don't know	Somewhat satisfied	≤ 135/85 mmHg	Through internet research	Yes, I monitor or have monitored my blood pressure at home	I currently smoke with a vaping device	One to four drinks per week	1	8	7	3	4	2	6	5	Prediabetes	No	No	1	It is a moderate priority	Somewhat comfortable
Male	47	White / Caucasian	Less than $5,000	Somewhat satisfied	I do not have a specific goal		Yes, I monitor or have monitored my blood pressure at home	I currently smoke with a vaping device	Fifteen or more drinks per week	6	3	4	5	7	2	8	1	Diabetes	No	No	None	It is a moderate priority	Extremely comfortable	mine spikes the worst when i go too long w/o alcohol. i guess it's withdrawal
Male	47	White / Caucasian	$35,000 through $49,999	Somewhat satisfied	I do not have a specific goal		No, I have not monitored my blood pressure at home	I have never smoked tobacco or vaped	Less than one drink per week	2	5	1	3	6	4		7	Unsure	No	Yes	4 or more	It is a very high priority	Extremely comfortable	I know everything. I know how dangerous it is & I'm trying my best to somehow control it
Female	46	White / Caucasian	$35,000 through $49,999	Somewhat dissatisfied	≤ 140/90 mmHg	In consultation with my doctor	Yes, I monitor or have monitored my blood pressure at home	I have never smoked tobacco or vaped	I don't drink	1	6	3	2	4			5	Diabetes	No	No	2	It is a high priority	Extremely comfortable	No
Female	67	White / Caucasian	$5,000 through $11,999	Very satisfied	< 120/80 mmHg	Based on my own knowledge/experience	Yes, I monitor or have monitored my blood pressure at home	I used to smoke tobacco or vape, but have quit	I don't drink	1	2	3	4	5			6	Unsure	No	No	2	It is a very high priority	Extremely comfortable	I have white coat problems when I see a doctor. My pressure is good when I do it at home. High at the doctors
Male	72	White / Caucasian	$35,000 through $49,999	Somewhat satisfied	≤ 130/80 mmHg	Based on my own knowledge/experience	Yes, I monitor or have monitored my blood pressure at home	I have never smoked tobacco or vaped	I don't drink	2	4	3	6	5			1	Unsure	No	No	1	It is a high priority	Somewhat comfortable	pressure seems to vary being higher in afternoon and evening and lower in morning. My doctor recently doubled strength of my blood pressure med from 50 mg per day to 100 mg per day, and asked me to take full dose in morning, not half in morning and half in evening.
Male	65	White / Caucasian	$12,000 through $15,999	Somewhat dissatisfied	≤ 130/80 mmHg	In consultation with my doctor	Yes, I monitor or have monitored my blood pressure at home	I currently smoke tobacco or vape and am trying to quit	Five to seven drinks per week	2	3	6	4	1	7	5	8	Prediabetes	No	No	3	It is a high priority	Somewhat comfortable	No
Male	46	White / Caucasian	$50,000 through $74,999	Somewhat satisfied	< 120/80 mmHg	Based on my own knowledge/experience	No, I have not monitored my blood pressure at home	I currently smoke tobacco such as cigarettes or cigars	Fifteen or more drinks per week	5	2	3	4	6	7	8	1	Unsure	No	No	None	It is a high priority	Somewhat comfortable
Male	40	White / Caucasian	$35,000 through $49,999	Somewhat satisfied	≤ 130/80 mmHg	In consultation with my doctor	Yes, I monitor or have monitored my blood pressure at home	I have never smoked tobacco or vaped	Less than one drink per week	1	2	4	3	6	5		7	Diabetes	No	No	2	It is a very high priority	Somewhat comfortable	No
Male	74	Black / African-American	$16,000 through $24,999	Neither satisfied nor dissatisfied	I do not know my goal		No, I have not monitored my blood pressure at home	I used to smoke tobacco or vape, but have quit	Less than one drink per week	1	6	3	5	4	7		2	Unsure	Unsure	Unsure	1	It is a very high priority	Extremely comfortable	My blood pressure is getting better with medication, bug need to lose weight and eat healthier.
Male	48	White / Caucasian	$35,000 through $49,999	Somewhat satisfied	≤ 130/80 mmHg	Through internet research	Yes, I monitor or have monitored my blood pressure at home	I currently smoke tobacco such as cigarettes or cigars	One to four drinks per week	3	5	4	2	6	1	7	8	Diabetes,Heart failure	No	No	2	It is a high priority	Extremely comfortable	No comments about my blood.pressure
Male	68	White / Caucasian	$12,000 through $15,999	Very satisfied	I do not have a specific goal		Yes, I monitor or have monitored my blood pressure at home	I used to smoke tobacco or vape, but have quit	Less than one drink per week	3	7	4	1	5	6		2	Diabetes	No	No	1	It is a very high priority	Neither comfortable nor uncomfortable	Nope
Male	76	White / Caucasian	$35,000 through $49,999	Very satisfied	I do not know my goal		No, I have not monitored my blood pressure at home	I used to smoke tobacco or vape, but have quit	Less than one drink per week	1	7	2	5	3	6		4	Unsure	No	No	1	It is a moderate priority	Neither comfortable nor uncomfortable	No
Male	41	White / Caucasian	$100,000 or greater	Neither satisfied nor dissatisfied	< 120/80 mmHg	Based on my own knowledge/experience	No, I have not monitored my blood pressure at home	I have never smoked tobacco or vaped	One to four drinks per week	1	4	2	5	3	7		6	Unsure	No	No	None	It is a high priority	Neither comfortable nor uncomfortable
Male	55	White / Caucasian	$100,000 or greater	Somewhat satisfied	< 120/80 mmHg	In consultation with my doctor	No, I have not monitored my blood pressure at home	I have never smoked tobacco or vaped	Five to seven drinks per week	1	6	4	2	3	7		5	Unsure	No	No	None	It is a high priority	Somewhat comfortable	I have it under control somewhat
Male	42	White / Caucasian	$5,000 through $11,999	Very satisfied	< 120/80 mmHg	Through internet research	Yes, I monitor or have monitored my blood pressure at home	I used to smoke tobacco or vape, but have quit	Five to seven drinks per week	4	3	7	6	5	2		1	Diabetes,Prediabetes,Chronic kidney disease (CKD),Heart failure	No	No	3	It is a very high priority	Somewhat uncomfortable	No
Male	48	Black / African-American	$75,000 through $99,999	Somewhat satisfied	< 120/80 mmHg	In consultation with my doctor	Yes, I monitor or have monitored my blood pressure at home	I currently smoke tobacco such as cigarettes or cigars	Fifteen or more drinks per week	1	2	3	4	5	6	7	8	Heart failure	Unsure	Yes	4 or more	It is a high priority	Somewhat comfortable	no
Male	43	White / Caucasian	$100,000 or greater	Neither satisfied nor dissatisfied	< 120/80 mmHg	Based on my own knowledge/experience	Yes, I monitor or have monitored my blood pressure at home	I currently smoke tobacco such as cigarettes or cigars	One to four drinks per week	1	6	8	7	5	3	2	4	Diabetes	No	No	1	It is a very high priority	Somewhat comfortable	My blood pressure is comfortable always.But sometimes when I feel stressed I bp gets high thats really bad for me.
Male	44	Black / African-American	$25,000 through $34,999	Somewhat satisfied	< 120/80 mmHg	In consultation with my doctor	Yes, I monitor or have monitored my blood pressure at home	I currently smoke tobacco such as cigarettes or cigars	Five to seven drinks per week	2	8	3	4	5	7	1	6	Unsure	No	No	1	It is a very high priority	Somewhat comfortable	No not right now
Male	51	White / Caucasian	$75,000 through $99,999	Somewhat satisfied	≤ 130/80 mmHg	Through internet research	Yes, I monitor or have monitored my blood pressure at home	I used to smoke tobacco or vape, but have quit	I don't drink	1	6	3	2	5			4	Unsure	No	No	3	It is a very high priority	Extremely comfortable
Male	64	White / Caucasian	$50,000 through $74,999	Very satisfied	I do not know my goal		No, I have not monitored my blood pressure at home	I used to smoke tobacco or vape, but have quit	One to four drinks per week	1	7	6	4	2	5		3	Unsure	No	No	2	It is a very high priority	Somewhat comfortable	Nothing
Male	46	White / Caucasian	$16,000 through $24,999	Somewhat satisfied	≤ 135/85 mmHg	In consultation with my doctor	Yes, I monitor or have monitored my blood pressure at home	I currently smoke tobacco such as cigarettes or cigars	Fifteen or more drinks per week	1	2	4	3	5	6	7	8	Prediabetes	No	No	1	It is a very high priority	Somewhat comfortable
Male	56	White / Caucasian	$50,000 through $74,999	Very satisfied	≤ 135/85 mmHg	In consultation with my doctor	Yes, I monitor or have monitored my blood pressure at home	I have never smoked tobacco or vaped	Five to seven drinks per week	2	4	1	6	7	5		3	Chronic kidney disease (CKD)	No	No	1	It is a very high priority	Extremely comfortable	It's being controlled
Male	40	White / Caucasian	$100,000 or greater	Very satisfied	≤ 130/80 mmHg	In consultation with my doctor	Yes, I monitor or have monitored my blood pressure at home	I currently smoke tobacco such as cigarettes or cigars	Eight to fourteen drinks per week	1	3	5	6	2	4	7	8	Diabetes	Yes	Yes	2	It is a very high priority	Somewhat comfortable	Nothing
Male	40	White / Caucasian	$100,000 or greater	Very satisfied	≤ 135/85 mmHg	In consultation with my doctor	Yes, I monitor or have monitored my blood pressure at home	I currently smoke tobacco such as cigarettes or cigars	Fifteen or more drinks per week	1	6	2	3	4	7	8	5	Diabetes,Chronic kidney disease (CKD)	No	No	3	It is a very high priority	Extremely comfortable	No
Male	69	White / Caucasian	$75,000 through $99,999	Somewhat satisfied	< 120/80 mmHg	In consultation with my doctor	Yes, I monitor or have monitored my blood pressure at home	I have never smoked tobacco or vaped	Less than one drink per week	1	6	2	4	3	7		5	Diabetes	No	Yes	4 or more	It is a very high priority	Neither comfortable nor uncomfortable
Male	49	Black / African-American	$35,000 through $49,999	Very satisfied	I do not have a specific goal		No, I have not monitored my blood pressure at home	I currently smoke tobacco such as cigarettes or cigars	Five to seven drinks per week	1	8	2	4	6	7	5	3	Unsure	No	No	1	It is a very high priority	Extremely comfortable	No
Female	40	Black / African-American	Less than $5,000	Very satisfied	≤ 150/90 mmHg	In consultation with my doctor	Yes, I monitor or have monitored my blood pressure at home	I used to smoke tobacco or vape, but have quit	Less than one drink per week	3	1	2	6	5	7		4	Diabetes	No	No	1	It is a high priority	Somewhat comfortable	No
Female	43	White / Caucasian	Less than $5,000	Very satisfied	≤ 150/90 mmHg	Based on my own knowledge/experience	Yes, I monitor or have monitored my blood pressure at home	I used to smoke tobacco or vape, but have quit	Fifteen or more drinks per week	4	2	1	5	3	6		7	Diabetes,Heart failure	No	No	1	It is a moderate priority	Somewhat uncomfortable	No
Female	48	Black / African-American	$25,000 through $34,999	Neither satisfied nor dissatisfied	I do not have a specific goal		Yes, I monitor or have monitored my blood pressure at home	I currently smoke tobacco such as cigarettes or cigars	Less than one drink per week	1	3	4	6	2	7	8	5	Unsure	No	No	None	It is a very high priority	Extremely comfortable	No
Female	62	White / Caucasian	$12,000 through $15,999	Somewhat dissatisfied	I do not have a specific goal		Yes, I monitor or have monitored my blood pressure at home	I used to smoke tobacco or vape, but have quit	Less than one drink per week	1	5	6	3	4	7		2	Diabetes	No	No	1	It is a high priority	Somewhat comfortable	No
Female	66	White / Caucasian	$25,000 through $34,999	Somewhat satisfied	≤ 140/90 mmHg	In consultation with my doctor	Yes, I monitor or have monitored my blood pressure at home	I have never smoked tobacco or vaped	I don't drink	2	4	1	3	5			6	Unsure	No	No	2	It is a very high priority	Neither comfortable nor uncomfortable	None
Female	43	White / Caucasian	$16,000 through $24,999	Somewhat dissatisfied	I do not have a specific goal		No, I have not monitored my blood pressure at home	I currently smoke tobacco such as cigarettes or cigars	Less than one drink per week	3	7	4	5	8	6	1	2	Diabetes	No	No	None	It is a low priority	Extremely comfortable	No
Male	47	Latino / Hispanic	$50,000 through $74,999	Somewhat satisfied	< 120/80 mmHg	Through internet research	Yes, I monitor or have monitored my blood pressure at home	I have never smoked tobacco or vaped	Less than one drink per week	1	7	3	5	2	6		4	Prediabetes	No	No	1	It is a very high priority	Somewhat comfortable	No everything went good
Female	57	White / Caucasian	$12,000 through $15,999	Somewhat satisfied	≤ 135/85 mmHg	Based on my own knowledge/experience	Yes, I monitor or have monitored my blood pressure at home	I have never smoked tobacco or vaped	I don't drink	1	4	3	2	5			6	Unsure	No	No	1	It is a very high priority	Neither comfortable nor uncomfortable	No
Female	69	White / Caucasian	$75,000 through $99,999	Somewhat satisfied	I do not have a specific goal		Yes, I monitor or have monitored my blood pressure at home	I have never smoked tobacco or vaped	I don't drink	2	6	4	5	3			1	Unsure	No	No	2	It is a very high priority	Somewhat comfortable	no
Male	42	White / Caucasian	$5,000 through $11,999	Somewhat satisfied	< 120/80 mmHg	In consultation with my doctor	No, I have not monitored my blood pressure at home	I currently smoke tobacco such as cigarettes or cigars	I don't drink	1	7	3	5	4		2	6	Diabetes	No	No	1	It is a moderate priority	Neither comfortable nor uncomfortable	It gets worse when my anxiety is high
Male	40	White / Caucasian	$100,000 or greater	Very satisfied	≤ 135/85 mmHg	In consultation with my doctor	Yes, I monitor or have monitored my blood pressure at home	I currently smoke with a vaping device	One to four drinks per week	1	8	2	3	7	6	5	4	Diabetes,Prediabetes,Chronic kidney disease (CKD)	Yes	No	2	It is a high priority	Extremely comfortable	yes we should control;l it
Male	51	White / Caucasian	$25,000 through $34,999	Somewhat satisfied	< 120/80 mmHg	Through internet research	Yes, I monitor or have monitored my blood pressure at home	I currently smoke tobacco or vape and am trying to quit	One to four drinks per week	3	7	1	5	6	4	2	8	Unsure	No	No	None	It is a high priority	Somewhat comfortable
Male	60	Latino / Hispanic	$100,000 or greater	Neither satisfied nor dissatisfied	≤ 150/90 mmHg	Based on my own knowledge/experience	Yes, I monitor or have monitored my blood pressure at home	I currently smoke tobacco such as cigarettes or cigars	Less than one drink per week	4	6	2	1	5	7	3	8	Heart failure	Yes	Yes	2	It is a very high priority	Neither comfortable nor uncomfortable	What I would like to really know is what medication will finally work for me because I’ve been switched many times and none of them really seem to work perfectly
Male	60	Black / African-American	$16,000 through $24,999	Somewhat dissatisfied	< 120/80 mmHg	Through internet research	Yes, I monitor or have monitored my blood pressure at home	I used to smoke tobacco or vape, but have quit	Less than one drink per week	1	7	2	5	3	4		6	Prediabetes,Heart failure	No	Yes	3	It is a very high priority	Somewhat comfortable	Stress relieving tips and delicious diet tips
Female	48	Latino / Hispanic	$75,000 through $99,999	Very satisfied	≤ 140/90 mmHg	In consultation with my doctor	Yes, I monitor or have monitored my blood pressure at home	I currently smoke tobacco such as cigarettes or cigars	Fifteen or more drinks per week	2	5	6	3	1	4	7	8	Unsure	No	No	1	It is a very high priority	Somewhat comfortable	It was good until 20 minutes ago.
Female	41	Latino / Hispanic	$35,000 through $49,999	Neither satisfied nor dissatisfied	I do not have a specific goal		No, I have not monitored my blood pressure at home	I currently smoke tobacco such as cigarettes or cigars	Fifteen or more drinks per week	1	3	8	4	7	5	6	2	Unsure	No	No	None	It is a low priority	Somewhat comfortable
Female	48	Black / African-American	$16,000 through $24,999	Somewhat satisfied	I do not have a specific goal		Yes, I monitor or have monitored my blood pressure at home	I currently smoke tobacco such as cigarettes or cigars	I don't drink	2	7	3	4	6		5	1	Diabetes	No	No	1	It is a high priority	Extremely comfortable	No
Prefer not to answer	40	Black / African-American	Don't know	Very satisfied	I do not have a specific goal		Yes, I monitor or have monitored my blood pressure at home	I have never smoked tobacco or vaped	Less than one drink per week	1	2	4	3	5	7		6	Diabetes	No	No	Unsure	It is a low priority	Somewhat uncomfortable	No
Female	Mean	White/Caucasian		Very Satisfied	Has goal	Consultation	Monitor	Diabetes or prediabetes	Past MI	Past Stroke	No meds	Very high	Very comfortable
133	53.6113	192		77	205	113	187	108	34	21	47	115	84
0.538462	St. Dev.	0.777328		0.311741	0.82996	0.55122	0.757085	0.437247	0.137652	0.0850202	0.190283	0.465587	0.340081
Male	11.1645	Black/African-American		Somewhat Satisfied							One med	High	Somewhat comfortable
113		30		112							95	89	104
0.217726	40-59	0.121457		0.453441							0.384615	0.360324	0.421053
Other	172	Asian		Neither				HF			Two meds	Moderate	Neither comfortable nor uncomfortable
0	0.696356	5		30				25			50	35	45
0		0.0202429		0.121457				0.101215			0.202429	0.1417	0.182186
Prefer not to answer	60-69	Latino/Hispanic		Somewhat Dissatisfied				CKD			Three meds	Low	Somewhat uncomfortable
1	46	10		26				14			32	7	9
0.00192678	0.186235	0.0404858		0.105263				0.0566802			0.129555	0.0283401	0.0364372
				Very dissatisfied							4+ meds	Not a priority	Very uncomfortable
	70-79			2							19	1	5
	26			0.00809717							0.0769231	0.00404858	0.0202429
	0.105263
												High/Very High
	80+											204
	3											0.825911
	0.0121457

## Sheet: Under 40
Q1.4	Q1.5	Q1.6	Q1.8	Q2.1	Q2.2	Q2.3	Q3.1	Q3.2	Q3.3_1	Q3.3_8	Q3.3_2	Q3.3_3	Q3.3_4	Q3.3_5	Q3.3_6	Q3.3_7	Q4.1	Q4.2	Q4.3	Q4.4	Q9.1	Q9.2	Q9.3
How do you identify? - Selected Choice	Age	Please specify your race and ethnicity. Check all that apply	How satisfied are you with your ability to control your blood pressure?	What is your personal blood pressure goal?	How did you select this goal? - Selected Choice	Do you monitor your blood pressure at home?	Do you smoke?	How much alcohol do you normally drink in a week?	Please arrange these health priorities from highest priority to lowest priority for you (1=highest priority; 8=lowest priority): - Reaching / maintaining a healthy body weight	Please arrange these health priorities from highest priority to lowest priority for you (1=highest priority; 8=lowest priority): - Avoiding exposure to air pollution	Please arrange these health priorities from highest priority to lowest priority for you (1=highest priority; 8=lowest priority): - Maintaining a healthy diet	Please arrange these health priorities from highest priority to lowest priority for you (1=highest priority; 8=lowest priority): - Reducing sodium intake / maintaining a low sodium intake	Please arrange these health priorities from highest priority to lowest priority for you (1=highest priority; 8=lowest priority): - Getting enough exercise	Please arrange these health priorities from highest priority to lowest priority for you (1=highest priority; 8=lowest priority): - Lowering alcohol intake	Please arrange these health priorities from highest priority to lowest priority for you (1=highest priority; 8=lowest priority): - Quitting smoking	Please arrange these health priorities from highest priority to lowest priority for you (1=highest priority; 8=lowest priority): - Reducing/avoiding stress	Have you been diagnosed with any of the following medical conditions? Choose all that apply. If none apply, leave this question blank.	Have you ever had a heart attack?	Have you ever had a stroke?	How many medications do you take to manage your blood pressure?	Thank you for imagining that you are a doctor. In our last few questions, we would like to know about you. How high a priority is controlling your own blood pressure?	If a system (such as a smartphone app, patient portal, or computer program) could make recommendations for treatment based on patterns in a person's blood pressure history, how comfortable would you be to use it?	Is there anything else you would like us to know about your blood pressure?
Female	39	White / Caucasian	Very satisfied	< 120/80 mmHg	In consultation with my doctor	Yes, I monitor or have monitored my blood pressure at home	I used to smoke tobacco or vape, but have quit	Less than one drink per week	1	5	3	2	4	6		7	Diabetes	No	No	2	It is a high priority	Extremely comfortable	its normal now
Female	31	White / Caucasian	Somewhat dissatisfied	< 120/80 mmHg	In consultation with my doctor	Yes, I monitor or have monitored my blood pressure at home	I currently smoke with a vaping device	Fifteen or more drinks per week	4	5	1	6	2	8	7	3	Unsure	Unsure	No	1	It is a very high priority	Extremely comfortable	i want to lower it safely
Female	32	White / Caucasian	Very satisfied	≤ 135/85 mmHg	In consultation with my doctor	Yes, I monitor or have monitored my blood pressure at home	I currently smoke tobacco such as cigarettes or cigars	Five to seven drinks per week	2	1	3	4	6	5	7	8	Diabetes,Prediabetes,Chronic kidney disease (CKD)	Yes	Yes	2	It is a very high priority	Neither comfortable nor uncomfortable	Good morning good afternoon hope your day
Male	31	White / Caucasian	Neither satisfied nor dissatisfied	≤ 140/90 mmHg	In consultation with my doctor	Yes, I monitor or have monitored my blood pressure at home	I currently smoke tobacco such as cigarettes or cigars	Eight to fourteen drinks per week	5	1	6	7	8	4	3	2	Prediabetes	No	No	3	It is a very high priority	Somewhat comfortable	My heart rate is also very high
Female	39	White / Caucasian	Neither satisfied nor dissatisfied	< 120/80 mmHg	In consultation with my doctor	Yes, I monitor or have monitored my blood pressure at home	I currently smoke tobacco such as cigarettes or cigars	One to four drinks per week	2	8	1	6	7	4	3	5	Prediabetes	No	No	2	It is a very high priority	Extremely comfortable	Na
Female	30	White / Caucasian	Very satisfied	≤ 140/90 mmHg	In consultation with my doctor	Yes, I monitor or have monitored my blood pressure at home	I currently smoke with a vaping device	Eight to fourteen drinks per week	1	2	4	5	3	6	7	8	Diabetes	No	No	2	It is a very high priority	Extremely comfortable
Female	21	White / Caucasian	Somewhat dissatisfied	≤ 140/90 mmHg	In consultation with my doctor	Yes, I monitor or have monitored my blood pressure at home	I used to smoke tobacco or vape, but have quit	Five to seven drinks per week	4	6	1	3	5	2		7	Diabetes	No	No	None	It is a high priority	Somewhat comfortable
Male	25	White / Caucasian	Very satisfied	≤ 150/90 mmHg	In consultation with my doctor	Yes, I monitor or have monitored my blood pressure at home	I currently smoke tobacco such as cigarettes or cigars	One to four drinks per week	2	1	3	4	5	6	7	8	Diabetes	No	No	2	It is a moderate priority	Somewhat comfortable	Nothing
Female	31	White / Caucasian	Somewhat satisfied	< 120/80 mmHg	In consultation with my doctor	Yes, I monitor or have monitored my blood pressure at home	I have never smoked tobacco or vaped	Eight to fourteen drinks per week	1	7	2	4	3	6		5	Unsure	No	No	1	It is a very high priority	Somewhat comfortable
Male	27	Black / African-American	Very satisfied	≤ 130/80 mmHg	Through internet research	Yes, I monitor or have monitored my blood pressure at home	I currently smoke tobacco such as cigarettes or cigars	Less than one drink per week	6	3	1	2	7	4	5	8	Unsure	No	No	1	It is a high priority	Somewhat uncomfortable	No
Other	18	White / Caucasian	Somewhat satisfied	≤ 140/90 mmHg	In consultation with my doctor	Yes, I monitor or have monitored my blood pressure at home	I currently smoke tobacco or vape and am trying to quit	I don't drink	1	5	3	6	4		7	2	Diabetes	No	No	2	It is a very high priority	Extremely comfortable
Male	31	White / Caucasian	Very satisfied	≤ 135/85 mmHg	In consultation with my doctor	Yes, I monitor or have monitored my blood pressure at home	I currently smoke tobacco such as cigarettes or cigars	One to four drinks per week	3	1	4	5	6	2	7	8	Diabetes,Chronic kidney disease (CKD),Heart failure	Yes	Yes	2	It is a very high priority	Extremely comfortable	I like
Female	34	White / Caucasian	Very satisfied	≤ 140/90 mmHg	In consultation with my doctor	Yes, I monitor or have monitored my blood pressure at home	I currently smoke tobacco such as cigarettes or cigars	Five to seven drinks per week	1	4	6	7	3	2	5	8	Unsure	No	No	None	It is a very high priority	Extremely comfortable	I'm not sure
Male	36	White / Caucasian	Somewhat satisfied	≤ 140/90 mmHg	In consultation with my doctor	Yes, I monitor or have monitored my blood pressure at home	I currently smoke tobacco such as cigarettes or cigars	Eight to fourteen drinks per week	3	1	4	2	5	6	7	8	Unsure	No	No	None	It is a very high priority	Somewhat comfortable
Male	21	Black / African-American	Very satisfied	≤ 135/85 mmHg	Through internet research	Yes, I monitor or have monitored my blood pressure at home	I currently smoke tobacco or vape and am trying to quit	Five to seven drinks per week	3	2	4	1	5	8	7	6	Heart failure	Yes	No	3	It is a very high priority	Extremely comfortable	No
Female	26	White / Caucasian	Neither satisfied nor dissatisfied	≤ 135/85 mmHg	In consultation with my doctor	Yes, I monitor or have monitored my blood pressure at home	I currently smoke with a vaping device	Eight to fourteen drinks per week	1	6	4	3	8	2	5	7	Diabetes,Prediabetes	No	No	2	It is a very high priority	Extremely comfortable	None
Female	37	White / Caucasian	Very satisfied	I do not know my goal		No, I have not monitored my blood pressure at home	I have never smoked tobacco or vaped	I don't drink	1	6	2	5	3			4	Unsure	No	No	None	It is a high priority	Somewhat comfortable
Female	22	White / Caucasian	Somewhat satisfied	< 120/80 mmHg	In consultation with my doctor	Yes, I monitor or have monitored my blood pressure at home	I have never smoked tobacco or vaped	Less than one drink per week	2	4	5	7	3	6		1	Prediabetes	No	No	1	It is a very high priority	Extremely comfortable	No
Prefer not to answer	31	Latino / Hispanic	Very satisfied	≤ 135/85 mmHg	In consultation with my doctor	Yes, I monitor or have monitored my blood pressure at home	I currently smoke tobacco such as cigarettes or cigars	Eight to fourteen drinks per week	6	7	4	5	8	2	3	1	Diabetes	No	No	2	It is a very high priority	Extremely comfortable	It not cureale just controllable
Female	19	Black / African-American	Very satisfied	≤ 140/90 mmHg	Through internet research	No, I have not monitored my blood pressure at home	I have never smoked tobacco or vaped	Five to seven drinks per week	1	2	3	4	5	6		7	Heart failure,Unsure	Yes	No	2	It is a very high priority	Extremely comfortable	No ty
Male	31	White / Caucasian	Very satisfied	≤ 135/85 mmHg	In consultation with my doctor	Yes, I monitor or have monitored my blood pressure at home	I currently smoke tobacco such as cigarettes or cigars	One to four drinks per week	1	2	3	6	5	4	7	8	Diabetes,Chronic kidney disease (CKD),Heart failure	Yes	Yes	2	It is a very high priority	Extremely comfortable	I like
Female	33	Latino / Hispanic	Very satisfied	< 120/80 mmHg	In consultation with my doctor	Yes, I monitor or have monitored my blood pressure at home	I have never smoked tobacco or vaped	I don't drink	2	3	4	1	5			6	Unsure	No	No	4 or more	It is a very high priority	Extremely comfortable	Take care of the people
Female	33	White / Caucasian	Somewhat satisfied	< 120/80 mmHg	Based on my own knowledge/experience	Yes, I monitor or have monitored my blood pressure at home	I currently smoke with a vaping device	Less than one drink per week	1	6	5	4	3	7	8	2	Unsure	No	No	3	It is a high priority	Somewhat comfortable	No
Female	20	White / Caucasian	Somewhat satisfied	≤ 140/90 mmHg	In consultation with my doctor	Yes, I monitor or have monitored my blood pressure at home	I currently smoke tobacco such as cigarettes or cigars	Five to seven drinks per week	1	4	2	5	6	8	7	3	Prediabetes	No	No	2	It is a high priority	Somewhat comfortable	Nothing in particular
Male	30	Black / African-American	Somewhat dissatisfied	I do not have a specific goal		Yes, I monitor or have monitored my blood pressure at home	I currently smoke with a vaping device	Five to seven drinks per week	5	6	7	2	8	3	4	1	Unsure	No	No	None	It is a high priority	Somewhat comfortable	Mo
Male	38	White / Caucasian	Somewhat dissatisfied	< 120/80 mmHg	In consultation with my doctor	Yes, I monitor or have monitored my blood pressure at home	I currently smoke tobacco such as cigarettes or cigars	One to four drinks per week	5	6	4	8	3	2	1	7	Unsure	No	Unsure	1	It is a high priority	Somewhat comfortable	I'm trying to lower it
Female	23	Black / African-American	Very satisfied	< 120/80 mmHg	In consultation with my doctor	Yes, I monitor or have monitored my blood pressure at home	I currently smoke with a vaping device	Eight to fourteen drinks per week	2	3	4	1	5	6	7	8	Diabetes,Prediabetes	Yes	Yes	4 or more	It is a very high priority	Extremely comfortable	It’s great fun and entertaining
Female	32	White / Caucasian	Very satisfied	< 120/80 mmHg	In consultation with my doctor	Yes, I monitor or have monitored my blood pressure at home	I currently smoke tobacco such as cigarettes or cigars	Fifteen or more drinks per week	1	5	3	2	4	6	7	8	Unsure	No	No	1	It is a very high priority	Extremely comfortable	I'm managing it
Female	33	White / Caucasian	Somewhat satisfied	≤ 140/90 mmHg	In consultation with my doctor	Yes, I monitor or have monitored my blood pressure at home	I currently smoke tobacco such as cigarettes or cigars	I don't drink	4	6	1	5	2		3	7	Unsure	No	No	1	It is a very high priority	Extremely comfortable	Technology has made it so much easier to manage my medical conditions.
Female	36	White / Caucasian	Very satisfied	< 120/80 mmHg	In consultation with my doctor	Yes, I monitor or have monitored my blood pressure at home	I currently smoke with a vaping device	One to four drinks per week	5	6	1	7	3	8	4	2	Diabetes	Yes	No	1	It is a high priority	Somewhat comfortable	No not at this time
Male	28	White / Caucasian	Neither satisfied nor dissatisfied	I do not know my goal		Yes, I monitor or have monitored my blood pressure at home	I currently smoke with a vaping device	One to four drinks per week	2	1	3	4	5	6	7	8	Unsure	No	No	None	It is a high priority	Somewhat comfortable	Not sure
Male	30	White / Caucasian	Very satisfied	< 120/80 mmHg	In consultation with my doctor	Yes, I monitor or have monitored my blood pressure at home	I currently smoke tobacco such as cigarettes or cigars	Fifteen or more drinks per week	1	3	4	8	2	6	5	7	Diabetes	Yes	Yes	3	It is a very high priority	Extremely comfortable	I like survey
Female	29	White / Caucasian	Somewhat satisfied	≤ 135/85 mmHg	In consultation with my doctor	Yes, I monitor or have monitored my blood pressure at home	I have never smoked tobacco or vaped	Less than one drink per week	1	7	2	6	3	4		5	Heart failure	Yes	No	3	It is a very high priority	Extremely comfortable	No
Female	24	White / Caucasian	Somewhat satisfied	≤ 130/80 mmHg	In consultation with my doctor	Yes, I monitor or have monitored my blood pressure at home	I have never smoked tobacco or vaped	One to four drinks per week	6	4	2	1	5	7		3	Diabetes,Prediabetes	No	No	3	It is a high priority	Neither comfortable nor uncomfortable	I would like to know why it changes so much
Female	27	Latino / Hispanic	Somewhat satisfied	≤ 130/80 mmHg	In consultation with my doctor	Yes, I monitor or have monitored my blood pressure at home	I used to smoke tobacco or vape, but have quit	Less than one drink per week	1	7	2	5	6	4		3	Heart failure	Yes	No	3	It is a high priority	Extremely comfortable	In happy that my blood pressure is getting better
Male	35	White / Caucasian	Very satisfied	≤ 135/85 mmHg	In consultation with my doctor	Yes, I monitor or have monitored my blood pressure at home	I currently smoke tobacco such as cigarettes or cigars	Fifteen or more drinks per week	4	2	8	5	3	1	6	7	Diabetes	No	No	2	It is a very high priority	Extremely comfortable	No,i have no elese of it..like it very much.
Male	24	Asian	Somewhat dissatisfied	≤ 135/85 mmHg	In consultation with my doctor	Yes, I monitor or have monitored my blood pressure at home	I used to smoke tobacco or vape, but have quit	Eight to fourteen drinks per week	1	6	5	2	4	7		3	Prediabetes	No	No	2	It is a very high priority	Somewhat comfortable	Nothing else you should know
Female	31	White / Caucasian	Somewhat satisfied	I do not have a specific goal		Yes, I monitor or have monitored my blood pressure at home	I currently smoke tobacco or vape and am trying to quit	I don't drink	5	7	3	2	6		4	1	Unsure	No	No	4 or more	It is a high priority	Extremely comfortable	Not that I can think of at this point in time.
Female	36	White / Caucasian	Somewhat satisfied	< 120/80 mmHg	Based on my own knowledge/experience	Yes, I monitor or have monitored my blood pressure at home	I currently smoke tobacco such as cigarettes or cigars	I don't drink	1	5	3	4	6		7	2	Unsure	Unsure	No	2	It is a moderate priority	Neither comfortable nor uncomfortable
Female	37	White / Caucasian	Somewhat dissatisfied	≤ 150/90 mmHg	In consultation with my doctor	Yes, I monitor or have monitored my blood pressure at home	I currently smoke with a vaping device	Eight to fourteen drinks per week	1	4	2	5	3	7	6	8	Diabetes	No	No	3	It is a very high priority	Extremely comfortable	I always check my blood pressure everyday.
Male	20	Black / African-American	Very satisfied	≤ 130/80 mmHg	Through internet research	Yes, I monitor or have monitored my blood pressure at home	I currently smoke with a vaping device	Fifteen or more drinks per week	4	1	2	3	5	6	7	8	Prediabetes,Chronic kidney disease (CKD)	No	No	2	It is a very high priority	Extremely comfortable
Female	33	Black / African-American	Somewhat satisfied	≤ 140/90 mmHg	Based on my own knowledge/experience	Yes, I monitor or have monitored my blood pressure at home	I currently smoke tobacco such as cigarettes or cigars	Five to seven drinks per week	1	3	2	4	5	6	7	8	Unsure	No	No	1	It is a moderate priority	Neither comfortable nor uncomfortable
Female	27	White / Caucasian	Somewhat dissatisfied	≤ 130/80 mmHg	Based on my own knowledge/experience	Yes, I monitor or have monitored my blood pressure at home	I currently smoke with a vaping device	Less than one drink per week	1	8	3	6	2	4	7	5	Unsure	No	No	1	It is a moderate priority	Extremely comfortable	No
Male	27	Black / African-American	Very satisfied	< 120/80 mmHg	In consultation with my doctor	Yes, I monitor or have monitored my blood pressure at home	I currently smoke tobacco such as cigarettes or cigars	Fifteen or more drinks per week	4	1	2	3	5	6	7	8	Diabetes,Prediabetes,Chronic kidney disease (CKD)	Yes	Yes	3	It is a very high priority	Extremely comfortable	Yes it ok
Female	20	Black / African-American	Very satisfied	≤ 130/80 mmHg	In consultation with my doctor	Yes, I monitor or have monitored my blood pressure at home	I have never smoked tobacco or vaped	Eight to fourteen drinks per week	1	2	3	4	5	6		7	Diabetes	No	No	2	It is a very high priority	Extremely comfortable
Male	36	White / Caucasian	Very satisfied	≤ 140/90 mmHg	In consultation with my doctor	Yes, I monitor or have monitored my blood pressure at home	I currently smoke tobacco such as cigarettes or cigars	Fifteen or more drinks per week	3	1	2	4	5	6	7	8	Diabetes,Chronic kidney disease (CKD)	No	No	1	It is a very high priority	Extremely comfortable
Male	36	White / Caucasian	Neither satisfied nor dissatisfied	≤ 140/90 mmHg	Based on my own knowledge/experience	No, I have not monitored my blood pressure at home	I currently smoke tobacco such as cigarettes or cigars	I don't drink	3	2	5	4	6		7	1	Diabetes	Yes	Yes	4 or more	It is a very high priority	Neither comfortable nor uncomfortable
Female	31	White / Caucasian	Somewhat satisfied	≤ 135/85 mmHg	In consultation with my doctor	Yes, I monitor or have monitored my blood pressure at home	I currently smoke tobacco such as cigarettes or cigars	I don't drink	1	3	6	7	5		4	2	Unsure	No	No	1	It is a very high priority	Extremely comfortable	No
Female	26	White / Caucasian	Somewhat satisfied	≤ 135/85 mmHg	In consultation with my doctor	Yes, I monitor or have monitored my blood pressure at home	I used to smoke tobacco or vape, but have quit	One to four drinks per week	1	5	4	6	2	7		3	Diabetes	No	No	1	It is a very high priority	Somewhat comfortable
Female	34	White / Caucasian	Very satisfied	≤ 135/85 mmHg	In consultation with my doctor	Yes, I monitor or have monitored my blood pressure at home	I have never smoked tobacco or vaped	One to four drinks per week	6	5	1	2	3	7		4	Diabetes	No	No	2	It is a very high priority	Extremely comfortable
Male	26	White / Caucasian	Somewhat dissatisfied	≤ 130/80 mmHg	Through internet research	Yes, I monitor or have monitored my blood pressure at home	I currently smoke with a vaping device	Five to seven drinks per week	1	2	5	4	6	3	7	8	Unsure	No	No	2	It is a moderate priority	Neither comfortable nor uncomfortable	Its not good to eat too much sodium
Female	30	Latino / Hispanic	Somewhat satisfied	≤ 130/80 mmHg	In consultation with my doctor	Yes, I monitor or have monitored my blood pressure at home	I currently smoke tobacco such as cigarettes or cigars	One to four drinks per week	2	6	3	7	4	8	1	5	Prediabetes	No	No	2	It is a high priority	Extremely comfortable	It is hard to manage but im doing my best.
Male	36	Black / African-American	Somewhat satisfied	< 120/80 mmHg	Through internet research	Yes, I monitor or have monitored my blood pressure at home	I currently smoke with a vaping device	One to four drinks per week	1	5	2	3	4	6	7	8	Prediabetes	No	No	1	It is a high priority	Extremely comfortable	i think its good for now
Female	23	Native American	Neither satisfied nor dissatisfied	≤ 135/85 mmHg	In consultation with my doctor	Yes, I monitor or have monitored my blood pressure at home	I currently smoke tobacco or vape and am trying to quit	Five to seven drinks per week	1	8	7	3	2	5	6	4	Diabetes	No	Unsure	3	It is a moderate priority	Somewhat comfortable	No
Male	26	Black / African-American	Very satisfied	≤ 135/85 mmHg	Through internet research	Yes, I monitor or have monitored my blood pressure at home	I currently smoke with a vaping device	Fifteen or more drinks per week	6	3	1	2	4	7	8	5	Chronic kidney disease (CKD)	Yes	Yes	2	It is a very high priority	Extremely comfortable	None
Female	35	White / Caucasian	Somewhat satisfied	I do not know my goal		No, I have not monitored my blood pressure at home	I have never smoked tobacco or vaped	Less than one drink per week	6	4	1	5	2	7		3	Unsure	No	No	1	It is a high priority	Somewhat comfortable
Male	29	Black / African-American	Very satisfied	≤ 135/85 mmHg	In consultation with my doctor	Yes, I monitor or have monitored my blood pressure at home	I currently smoke with a vaping device	Fifteen or more drinks per week	2	3	6	1	7	5	4	8	Diabetes	Yes	Yes	4 or more	It is a very high priority	Extremely comfortable	No
Male	30	White / Caucasian	Very satisfied	< 120/80 mmHg	In consultation with my doctor	Yes, I monitor or have monitored my blood pressure at home	I currently smoke tobacco such as cigarettes or cigars	Fifteen or more drinks per week	1	2	3	4	5	6	7	8	Diabetes,Prediabetes,Heart failure	Yes	Yes	2	It is a high priority	Extremely comfortable	i likely
Male	19	White / Caucasian	Somewhat dissatisfied	≤ 130/80 mmHg	Through internet research	Yes, I monitor or have monitored my blood pressure at home	I have never smoked tobacco or vaped	Less than one drink per week	1	6	3	5	2	7		4	Diabetes	No	No	2	It is a high priority	Neither comfortable nor uncomfortable
Male	39	Asian	Neither satisfied nor dissatisfied	≤ 135/85 mmHg	In consultation with my doctor	Yes, I monitor or have monitored my blood pressure at home	I have never smoked tobacco or vaped	One to four drinks per week	4	5	3	1	2	6		7	Unsure	No	No	1	It is a high priority	Somewhat comfortable	none
Male	25	Asian	Somewhat dissatisfied	≤ 130/80 mmHg	In consultation with my doctor	Yes, I monitor or have monitored my blood pressure at home	I used to smoke tobacco or vape, but have quit	One to four drinks per week	1	5	6	3	4	2		7	Diabetes	No	No	3	It is a very high priority	Somewhat comfortable
Female	28	White / Caucasian	Neither satisfied nor dissatisfied	≤ 135/85 mmHg	Based on my own knowledge/experience	Yes, I monitor or have monitored my blood pressure at home	I currently smoke tobacco such as cigarettes or cigars	I don't drink	3	6	2	5	4		7	1	Unsure	No	No	Unsure	It is a high priority	Neither comfortable nor uncomfortable
Male	29	Black / African-American	Somewhat satisfied	≤ 140/90 mmHg	Through internet research	Yes, I monitor or have monitored my blood pressure at home	I currently smoke with a vaping device	One to four drinks per week	1	2	3	4	5	6	7	8	Prediabetes	No	No	1	It is a high priority	Somewhat comfortable	No I know everything now
Male	35	Black / African-American	Somewhat satisfied	≤ 130/80 mmHg	Based on my own knowledge/experience	Yes, I monitor or have monitored my blood pressure at home	I have never smoked tobacco or vaped	One to four drinks per week	3	5	1	2	6	7		4	Unsure	No	No	1	It is a very high priority	Extremely comfortable	No
Female	35	Black / African-American	Somewhat satisfied	≤ 130/80 mmHg	In consultation with my doctor	Yes, I monitor or have monitored my blood pressure at home	I have never smoked tobacco or vaped	Less than one drink per week	2	7	4	5	1	3		6	Unsure	No	No	2	It is a moderate priority	Somewhat comfortable	nothing that i can think of at the moment
Male	37	White / Caucasian	Somewhat dissatisfied	≤ 130/80 mmHg	In consultation with my doctor	Yes, I monitor or have monitored my blood pressure at home	I used to smoke tobacco or vape, but have quit	Less than one drink per week	1	6	2	4	5	7		3	Prediabetes	No	No	None	It is a high priority	Neither comfortable nor uncomfortable	No
Male	30	White / Caucasian	Very satisfied	< 120/80 mmHg	In consultation with my doctor	Yes, I monitor or have monitored my blood pressure at home	I currently smoke tobacco such as cigarettes or cigars	Fifteen or more drinks per week	1	3	2	6	7	8	4	5	Diabetes,Prediabetes,Chronic kidney disease (CKD),Heart failure	Yes	Yes	4 or more	It is a very high priority	Extremely comfortable	i like
Female	21	White / Caucasian	Somewhat satisfied	< 120/80 mmHg	In consultation with my doctor	Yes, I monitor or have monitored my blood pressure at home	I have never smoked tobacco or vaped	One to four drinks per week	5	2	3	6	4	7		1	Diabetes,Prediabetes	No	Yes	2	It is a moderate priority	Somewhat comfortable	no
Male	37	White / Caucasian	Somewhat satisfied	≤ 130/80 mmHg	In consultation with my doctor	Yes, I monitor or have monitored my blood pressure at home	I currently smoke tobacco such as cigarettes or cigars	One to four drinks per week	4	8	2	5	3	7	1	6	Unsure	No	No	1	It is a very high priority	Extremely comfortable	Nothing
Female	36	Black / African-American	Somewhat satisfied	I do not know my goal		No, I have not monitored my blood pressure at home	I currently smoke tobacco such as cigarettes or cigars	Eight to fourteen drinks per week	7	8	4	3	5	2	1	6	Unsure	No	No	None	It is a high priority	Extremely comfortable	It get high with increase stress
Female	35	Black / African-American,Native American	Somewhat satisfied	≤ 140/90 mmHg	In consultation with my doctor	Yes, I monitor or have monitored my blood pressure at home	I have never smoked tobacco or vaped	I don't drink	1	5	2	3	4			6	Diabetes,Heart failure	No	No	4 or more	It is a very high priority	Extremely comfortable	I love the survey I hope I am blessed enough to do it again someday
Male	22	White / Caucasian	Somewhat satisfied	I do not have a specific goal		Yes, I monitor or have monitored my blood pressure at home	I have never smoked tobacco or vaped	One to four drinks per week	2	6	5	3	4	7		1	Unsure	No	No	1	It is a high priority	Somewhat comfortable
Male	38	White / Caucasian	Somewhat satisfied	≤ 140/90 mmHg	Based on my own knowledge/experience	No, I have not monitored my blood pressure at home	I currently smoke tobacco or vape and am trying to quit	One to four drinks per week	8	2	7	3	4	6	1	5	Unsure	No	No	None	It is not a priority	Neither comfortable nor uncomfortable	I know it's important
Male	38	Asian	Neither satisfied nor dissatisfied	I do not have a specific goal		Yes, I monitor or have monitored my blood pressure at home	I have never smoked tobacco or vaped	Five to seven drinks per week	1	2	3	5	6	7		4	Unsure	No	No	None	It is a high priority	Neither comfortable nor uncomfortable
Male	36	Black / African-American	Somewhat satisfied	≤ 130/80 mmHg	Through internet research	Yes, I monitor or have monitored my blood pressure at home	I currently smoke tobacco or vape and am trying to quit	Fifteen or more drinks per week	1	2	4	3	5	6	7	8	Diabetes,Prediabetes,Chronic kidney disease (CKD),Heart failure	No	No	3	It is a high priority	Somewhat comfortable	Nothing
Female	31	Latino / Hispanic	Somewhat satisfied	< 120/80 mmHg	In consultation with my doctor	Yes, I monitor or have monitored my blood pressure at home	I have never smoked tobacco or vaped	I don't drink	1	6	4	2	3			5	Prediabetes	No	No	1	It is a very high priority	Extremely comfortable	No
Male	25	White / Caucasian	Somewhat satisfied	≤ 135/85 mmHg	In consultation with my doctor	Yes, I monitor or have monitored my blood pressure at home	I have never smoked tobacco or vaped	One to four drinks per week	2	7	1	5	3	4		6	Diabetes	No	No	2	It is a high priority	Somewhat comfortable	Nothing else
Male	31	White / Caucasian	Somewhat satisfied	≤ 135/85 mmHg	Based on my own knowledge/experience	Yes, I monitor or have monitored my blood pressure at home	I have never smoked tobacco or vaped	Less than one drink per week	2	7	3	4	1	6		5	Unsure	No	No	None	It is a moderate priority	Somewhat comfortable	Nope
Female	39	White / Caucasian	Somewhat satisfied	< 120/80 mmHg	Based on my own knowledge/experience	No, I have not monitored my blood pressure at home	I currently smoke tobacco such as cigarettes or cigars	I don't drink	5	7	1	4	3		6	2	Diabetes	No	No	1	It is a moderate priority	Somewhat comfortable	No.
Female	35	White / Caucasian	Neither satisfied nor dissatisfied	I do not have a specific goal		Yes, I monitor or have monitored my blood pressure at home	I currently smoke tobacco such as cigarettes or cigars	I don't drink	3	5	4	2	6		7	1	Diabetes	Unsure	Unsure	None	It is a high priority	Neither comfortable nor uncomfortable	Nothing
Female	34	White / Caucasian	Very satisfied	≤ 130/80 mmHg	In consultation with my doctor	Yes, I monitor or have monitored my blood pressure at home	I currently smoke tobacco such as cigarettes or cigars	Fifteen or more drinks per week	4	1	2	3	5	6	7	8	Diabetes,Prediabetes	No	No	2	It is a very high priority	Somewhat comfortable	No
Male	36	White / Caucasian	Neither satisfied nor dissatisfied	I do not have a specific goal		No, I have not monitored my blood pressure at home	I have never smoked tobacco or vaped	I don't drink	2	6	4	3	5			1	Unsure	No	No	None	It is a low priority	Somewhat comfortable
Female	32	Asian	Somewhat satisfied	≤ 150/90 mmHg	In consultation with my doctor	Yes, I monitor or have monitored my blood pressure at home	I currently smoke with a vaping device	Five to seven drinks per week	6	1	4	2	5	7	8	3	Diabetes	Yes	No	2	It is a very high priority	Extremely comfortable	Its an emergency
Female	33	White / Caucasian	Somewhat satisfied	≤ 130/80 mmHg	Based on my own knowledge/experience	Yes, I monitor or have monitored my blood pressure at home	I currently smoke tobacco such as cigarettes or cigars	Less than one drink per week	4	7	2	6	3	8	1	5	Unsure	No	No	None	It is a moderate priority	Somewhat comfortable	N/A
Female	27	White / Caucasian	Very satisfied	I do not have a specific goal		Yes, I monitor or have monitored my blood pressure at home	I currently smoke tobacco such as cigarettes or cigars	Eight to fourteen drinks per week	2	5	7	6	8	1	3	4	Unsure	No	No	2	It is a moderate priority	Neither comfortable nor uncomfortable
Male	23	White / Caucasian	Very satisfied	≤ 135/85 mmHg	In consultation with my doctor	Yes, I monitor or have monitored my blood pressure at home	I currently smoke tobacco such as cigarettes or cigars	Fifteen or more drinks per week	3	1	2	4	5	6	7	8	Diabetes	No	No	2	It is a very high priority	Extremely comfortable	Its high
Female	34	Black / African-American	Very dissatisfied	≤ 140/90 mmHg	In consultation with my doctor	Yes, I monitor or have monitored my blood pressure at home	I used to smoke tobacco or vape, but have quit	One to four drinks per week	3	7	1	6	2	5		4	Prediabetes,Unsure	No	No	2	It is a very high priority	Extremely comfortable	Thanks
Female	39	Black / African-American	Somewhat dissatisfied	≤ 140/90 mmHg	Based on my own knowledge/experience	Yes, I monitor or have monitored my blood pressure at home	I have never smoked tobacco or vaped	I don't drink	1	6	3	2	4			5	Unsure	No	No	2	It is a very high priority	Extremely comfortable
Female	30	Latino / Hispanic	Very satisfied	< 120/80 mmHg	In consultation with my doctor	Yes, I monitor or have monitored my blood pressure at home	I have never smoked tobacco or vaped	Less than one drink per week	2	6	3	5	1	7		4	Unsure	No	No	None	It is a very high priority	Extremely comfortable
Female	34	White / Caucasian	Neither satisfied nor dissatisfied	< 120/80 mmHg	Based on my own knowledge/experience	Yes, I monitor or have monitored my blood pressure at home	I currently smoke tobacco such as cigarettes or cigars	I don't drink	1	2	3	4	5		6	7	Unsure	No	No	None	It is a very high priority	Neither comfortable nor uncomfortable
Male	21	White / Caucasian	Somewhat satisfied	< 120/80 mmHg	Based on my own knowledge/experience	Yes, I monitor or have monitored my blood pressure at home	I used to smoke tobacco or vape, but have quit	Less than one drink per week	1	2	3	4	5	6		7	Unsure	No	No	1	It is a very high priority	Extremely comfortable	I have explained everything
Female	29	Asian	Very satisfied	≤ 140/90 mmHg	Through internet research	Yes, I monitor or have monitored my blood pressure at home	I currently smoke with a vaping device	Five to seven drinks per week	2	3	1	4	6	7	8	5	Unsure	No	No	1	It is a high priority	Somewhat comfortable	none
Female	31	White / Caucasian	Neither satisfied nor dissatisfied	≤ 130/80 mmHg	In consultation with my doctor	Yes, I monitor or have monitored my blood pressure at home	I have never smoked tobacco or vaped	Less than one drink per week	3	7	2	4	5	6		1	Diabetes	No	No	None	It is a moderate priority	Somewhat comfortable	i wish it was more stable, at times its high then others its fine. i do not understand
Male	22	Latino / Hispanic	Somewhat satisfied	I do not have a specific goal		No, I have not monitored my blood pressure at home	I have never smoked tobacco or vaped	I don't drink	3	4	5	6	1			2	Unsure	No	No	None	It is a moderate priority	Neither comfortable nor uncomfortable	Nope
Male	38	Latino / Hispanic	Somewhat satisfied	≤ 135/85 mmHg	In consultation with my doctor	Yes, I monitor or have monitored my blood pressure at home	I used to smoke tobacco or vape, but have quit	Five to seven drinks per week	1	3	2	5	4	7		6	Unsure	No	No	1	It is a high priority	Neither comfortable nor uncomfortable	What is it
Female	33	Black / African-American	Very satisfied	< 120/80 mmHg	In consultation with my doctor	Yes, I monitor or have monitored my blood pressure at home	I currently smoke with a vaping device	One to four drinks per week	4	5	3	6	1	7	8	2	Prediabetes	No	No	1	It is a very high priority	Extremely comfortable	No comments
Male	38	Black / African-American	Very satisfied	≤ 135/85 mmHg	In consultation with my doctor	No, I have not monitored my blood pressure at home	I currently smoke tobacco such as cigarettes or cigars	One to four drinks per week	4	3	1	2	5	6	7	8	Unsure	No	No	None	It is a high priority	Extremely comfortable	Nothing
Male	29	Latino / Hispanic	Very satisfied	≤ 135/85 mmHg	In consultation with my doctor	Yes, I monitor or have monitored my blood pressure at home	I currently smoke tobacco such as cigarettes or cigars	Eight to fourteen drinks per week	3	1	4	2	5	6	7	8	Diabetes,Chronic kidney disease (CKD),Heart failure	Yes	No	3	It is a very high priority	Extremely comfortable	None
Female	29	Black / African-American	Somewhat satisfied	≤ 150/90 mmHg	Through internet research	Yes, I monitor or have monitored my blood pressure at home	I used to smoke tobacco or vape, but have quit	One to four drinks per week	6	5	1	2	4	3		7	Prediabetes	Yes	Yes	2	It is a high priority	Somewhat comfortable	No
Male	36	White / Caucasian	Very satisfied	≤ 150/90 mmHg	In consultation with my doctor	Yes, I monitor or have monitored my blood pressure at home	I currently smoke tobacco such as cigarettes or cigars	Fifteen or more drinks per week	3	4	5	2	7	6	1	8	Unsure	No	No	4 or more	It is a very high priority	Extremely comfortable	nice
Female	19	Black / African-American	Somewhat satisfied	≤ 135/85 mmHg	In consultation with my doctor	Yes, I monitor or have monitored my blood pressure at home	I have never smoked tobacco or vaped	I don't drink	5	3	2	4	1			6	Unsure	No	No	1	It is a very high priority	Extremely comfortable	N/A
Male	38	White / Caucasian	Somewhat dissatisfied	≤ 135/85 mmHg	Through internet research	Yes, I monitor or have monitored my blood pressure at home	I currently smoke tobacco such as cigarettes or cigars	I don't drink	4	3	5	6	7		2	1	Unsure	No	No	1	It is a high priority	Somewhat comfortable	No
Female	38	White / Caucasian	Somewhat dissatisfied	≤ 130/80 mmHg	Based on my own knowledge/experience	Yes, I monitor or have monitored my blood pressure at home	I currently smoke tobacco such as cigarettes or cigars	Less than one drink per week	4	5	6	3	8	7	1	2	Diabetes	No	No	None	It is a moderate priority	Somewhat comfortable	Nothinf
Male	34	Black / African-American	Neither satisfied nor dissatisfied	≤ 135/85 mmHg	In consultation with my doctor	Yes, I monitor or have monitored my blood pressure at home	I currently smoke with a vaping device	Eight to fourteen drinks per week	8	7	1	2	6	4	5	3	Prediabetes	Yes	Yes	3	It is a high priority	Neither comfortable nor uncomfortable
Female	21	Latino / Hispanic	Somewhat satisfied	≤ 130/80 mmHg	Based on my own knowledge/experience	Yes, I monitor or have monitored my blood pressure at home	I used to smoke tobacco or vape, but have quit	One to four drinks per week	2	7	1	5	4	3		6	Unsure	No	No	1	It is a low priority	Somewhat comfortable	no
Female	28	White / Caucasian	Somewhat satisfied	≤ 150/90 mmHg	In consultation with my doctor	Yes, I monitor or have monitored my blood pressure at home	I have never smoked tobacco or vaped	I don't drink	1	6	2	5	3			4	Unsure	No	No	2	It is not a priority	Somewhat comfortable	Nope
Male	31	Latino / Hispanic	Neither satisfied nor dissatisfied	≤ 135/85 mmHg	In consultation with my doctor	Yes, I monitor or have monitored my blood pressure at home	I currently smoke with a vaping device	One to four drinks per week	1	8	3	2	5	7	4	6	Prediabetes	No	No	1	It is a high priority	Neither comfortable nor uncomfortable
Female	39	White / Caucasian	Somewhat dissatisfied	< 120/80 mmHg	In consultation with my doctor	Yes, I monitor or have monitored my blood pressure at home	I currently smoke tobacco or vape and am trying to quit	I don't drink	5	6	4	2	7		3	1	Unsure	Yes	No	2	It is a moderate priority	Somewhat comfortable	Nothing
Female	29	White / Caucasian	Somewhat satisfied	< 120/80 mmHg	In consultation with my doctor	Yes, I monitor or have monitored my blood pressure at home	I used to smoke tobacco or vape, but have quit	Fifteen or more drinks per week	5	6	2	7	4	3		1	Unsure	No	No	None	It is a high priority	Extremely comfortable	It is somewhat high and I am on adderall for severe adhd. I dont function well without it so want to keep blood pressure controlled enough that I can still use it.
Male	35	White / Caucasian	Very satisfied	≤ 130/80 mmHg	In consultation with my doctor	Yes, I monitor or have monitored my blood pressure at home	I have never smoked tobacco or vaped	One to four drinks per week	2	1	4	3	7	6		5	Unsure	No	No	2	It is a very high priority	Extremely uncomfortable	No.
Female	36	Black / African-American	Neither satisfied nor dissatisfied	≤ 140/90 mmHg	In consultation with my doctor	Yes, I monitor or have monitored my blood pressure at home	I currently smoke tobacco such as cigarettes or cigars	Less than one drink per week	4	7	2	5	3	6	8	1	Unsure	No	No	1	It is a moderate priority	Somewhat comfortable	I'm not too sure really
Female	28	White / Caucasian	Very satisfied	≤ 135/85 mmHg	In consultation with my doctor	Yes, I monitor or have monitored my blood pressure at home	I currently smoke tobacco such as cigarettes or cigars	Five to seven drinks per week	4	8	1	2	3	6	7	5	Diabetes	No	No	1	It is a high priority	Extremely comfortable	My pulse is almost always over 100 but my bp is getting to normal. I dont know how to take my pulse rate down.
Male	27	White / Caucasian	Very satisfied	≤ 150/90 mmHg	Through internet research	No, I have not monitored my blood pressure at home	I currently smoke tobacco such as cigarettes or cigars	Fifteen or more drinks per week	2	4	5	1	3	6	8	7	Unsure	No	No	Unsure	It is a very high priority	Extremely comfortable
Male	38	White / Caucasian	Somewhat satisfied	≤ 135/85 mmHg	In consultation with my doctor	Yes, I monitor or have monitored my blood pressure at home	I currently smoke with a vaping device	Five to seven drinks per week	5	7	4	6	2	3	8	1	Prediabetes	No	No	1	It is a moderate priority	Neither comfortable nor uncomfortable
Female	36	Latino / Hispanic	Somewhat satisfied	≤ 130/80 mmHg	In consultation with my doctor	Yes, I monitor or have monitored my blood pressure at home	I have never smoked tobacco or vaped	I don't drink	1	6	2	4	5			3	Diabetes	No	No	1	It is a very high priority	Extremely comfortable
Male	33	Latino / Hispanic	Somewhat satisfied	I do not have a specific goal		Yes, I monitor or have monitored my blood pressure at home	I currently smoke tobacco such as cigarettes or cigars	One to four drinks per week	1	8	2	4	5	7	6	3	Unsure	No	No	None	It is a high priority	Somewhat comfortable	I'm on it thank you
Female	34	White / Caucasian	Somewhat satisfied	≤ 130/80 mmHg	In consultation with my doctor	Yes, I monitor or have monitored my blood pressure at home	I have never smoked tobacco or vaped	Five to seven drinks per week	4	7	1	6	3	2		5	Unsure	No	No	1	It is a high priority	Extremely comfortable	No thanks
Female	34	White / Caucasian	Neither satisfied nor dissatisfied	< 120/80 mmHg	In consultation with my doctor	Yes, I monitor or have monitored my blood pressure at home	I have never smoked tobacco or vaped	Less than one drink per week	2	3	1	4	5	6		7	Diabetes	No	No	2	It is a high priority	Extremely comfortable	Its getting high and low and medd work
Female	34	White / Caucasian	Neither satisfied nor dissatisfied	I do not have a specific goal		No, I have not monitored my blood pressure at home	I currently smoke tobacco such as cigarettes or cigars	Less than one drink per week	5	7	3	6	4	8	1	2	Unsure	No	No	1	It is a very high priority	Somewhat comfortable
Female	24	Black / African-American	Somewhat satisfied	≤ 135/85 mmHg	In consultation with my doctor	Yes, I monitor or have monitored my blood pressure at home	I currently smoke tobacco or vape and am trying to quit	Less than one drink per week	2	5	3	1	6	8	7	4	Prediabetes	No	No	1	It is a high priority	Somewhat uncomfortable	Nothing I can think about
Male	32	Black / African-American	Somewhat satisfied	< 120/80 mmHg	In consultation with my doctor	Yes, I monitor or have monitored my blood pressure at home	I have never smoked tobacco or vaped	One to four drinks per week	3	4	6	5	1	7		2	Unsure	No	No	2	It is a high priority	Somewhat comfortable	I like it
Female	39	White / Caucasian	Very dissatisfied	≤ 150/90 mmHg	In consultation with my doctor	Yes, I monitor or have monitored my blood pressure at home	I currently smoke tobacco such as cigarettes or cigars	Five to seven drinks per week	3	7	4	5	1	6	2	8	Unsure	Yes	Yes	3	It is a very high priority	Extremely comfortable
Male	27	Asian	Somewhat satisfied	< 120/80 mmHg	Based on my own knowledge/experience	Yes, I monitor or have monitored my blood pressure at home	I currently smoke tobacco or vape and am trying to quit	Less than one drink per week	3	8	4	6	2	5	7	1	Heart failure	Yes	No	1	It is a low priority	Extremely comfortable
Male	19	White / Caucasian	Very satisfied	< 120/80 mmHg	Based on my own knowledge/experience	Yes, I monitor or have monitored my blood pressure at home	I have never smoked tobacco or vaped	I don't drink	4	6	1	2	5			3	Unsure	No	No	1	It is a high priority	Somewhat comfortable
Female	36	White / Caucasian	Somewhat dissatisfied	≤ 130/80 mmHg	In consultation with my doctor	Yes, I monitor or have monitored my blood pressure at home	I currently smoke with a vaping device	Five to seven drinks per week	3	8	2	4	1	5	7	6	Prediabetes,Chronic kidney disease (CKD)	No	No	2	It is a high priority	Somewhat comfortable
Prefer not to answer	33	White / Caucasian	Very dissatisfied	≤ 150/90 mmHg	Other	Yes, I monitor or have monitored my blood pressure at home	I currently smoke tobacco such as cigarettes or cigars	One to four drinks per week	6	3	1	2	4	5	7	8	Prediabetes	No	No	None	It is a high priority	Somewhat comfortable	No ty
Male	28	White / Caucasian	Very satisfied	≤ 140/90 mmHg	In consultation with my doctor	Yes, I monitor or have monitored my blood pressure at home	I have never smoked tobacco or vaped	Less than one drink per week	1	5	2	3	4	6		7	Diabetes	Yes	Yes	3	It is a very high priority	Somewhat comfortable	No
Male	31	White / Caucasian	Somewhat dissatisfied	≤ 150/90 mmHg	In consultation with my doctor	Yes, I monitor or have monitored my blood pressure at home	I have never smoked tobacco or vaped	One to four drinks per week	1	7	2	4	5	6		3	Unsure	No	No	1	It is a high priority	Somewhat uncomfortable
Female	30	White / Caucasian	Neither satisfied nor dissatisfied	≤ 130/80 mmHg	In consultation with my doctor	Yes, I monitor or have monitored my blood pressure at home	I used to smoke tobacco or vape, but have quit	One to four drinks per week	1	5	3	4	6	7		2	Unsure	No	No	1	It is a high priority	Somewhat uncomfortable
Female	31	White / Caucasian	Somewhat satisfied	< 120/80 mmHg	In consultation with my doctor	Yes, I monitor or have monitored my blood pressure at home	I have never smoked tobacco or vaped	One to four drinks per week	1	6	2	5	3	7		4	Unsure	No	No	1	It is a high priority	Somewhat comfortable	Nope!
Male	22	Black / African-American	Very satisfied	≤ 135/85 mmHg	In consultation with my doctor	Yes, I monitor or have monitored my blood pressure at home	I currently smoke tobacco such as cigarettes or cigars	Five to seven drinks per week	3	1	2	4	5	6	7	8	Unsure	No	No	2	It is a very high priority	Somewhat comfortable	gooodnes s
Male	34	White / Caucasian	Somewhat dissatisfied	≤ 140/90 mmHg	In consultation with my doctor	Yes, I monitor or have monitored my blood pressure at home	I currently smoke with a vaping device	Eight to fourteen drinks per week	3	4	2	1	5	6	7	8	Unsure	No	No	2	It is a high priority	Somewhat uncomfortable	It is very dangerous
Female	21	White / Caucasian	Somewhat satisfied	< 120/80 mmHg	In consultation with my doctor	Yes, I monitor or have monitored my blood pressure at home	I currently smoke with a vaping device	I don't drink	2	3	5	4	6		1	7	Unsure	Unsure	Unsure	None	It is a high priority	Somewhat uncomfortable	Nope
Female	25	Black / African-American,Latino / Hispanic	Somewhat satisfied	≤ 135/85 mmHg	In consultation with my doctor	No, I have not monitored my blood pressure at home	I have never smoked tobacco or vaped	Five to seven drinks per week	6	4	2	5	3	7		1	Unsure	No	No	2	It is a high priority	Extremely comfortable
Male	21	White / Caucasian	Neither satisfied nor dissatisfied	≤ 130/80 mmHg	Through internet research	Yes, I monitor or have monitored my blood pressure at home	I have never smoked tobacco or vaped	Less than one drink per week	1	6	7	2	4	3		5	Diabetes	Unsure	Unsure	2	It is a moderate priority	Neither comfortable nor uncomfortable	Nope
Female	33	Black / African-American	Neither satisfied nor dissatisfied	≤ 130/80 mmHg	In consultation with my doctor	Yes, I monitor or have monitored my blood pressure at home	I used to smoke tobacco or vape, but have quit	Five to seven drinks per week	2	6	4	5	1	7		3	Unsure	No	No	1	It is a very high priority	Extremely comfortable
Male	35	White / Caucasian	Very satisfied	≤ 135/85 mmHg	In consultation with my doctor	Yes, I monitor or have monitored my blood pressure at home	I currently smoke with a vaping device	Five to seven drinks per week	1	2	6	3	4	5	7	8	Prediabetes	No	No	2	It is a high priority	Neither comfortable nor uncomfortable	no
Female	36	White / Caucasian	Somewhat satisfied	I do not know my goal		Yes, I monitor or have monitored my blood pressure at home	I have never smoked tobacco or vaped	I don't drink	1	5	4	3	2			6	Unsure	No	No	None	It is a moderate priority	Neither comfortable nor uncomfortable	Nope
Male	32	White / Caucasian	Somewhat satisfied	I do not have a specific goal		Yes, I monitor or have monitored my blood pressure at home	I currently smoke tobacco such as cigarettes or cigars	I don't drink	7	5	6	2	3		4	1	Unsure	No	No	1	It is a high priority	Somewhat comfortable	Nothing comes to mind.
Female	26	Black / African-American	Somewhat dissatisfied	≤ 135/85 mmHg	Based on my own knowledge/experience	Yes, I monitor or have monitored my blood pressure at home	I currently smoke tobacco or vape and am trying to quit	One to four drinks per week	8	6	2	5	7	3	4	1	Diabetes	No	Yes	3	It is a very high priority	Somewhat comfortable	It is something people should pay attention to.
Female	38	Asian	Somewhat dissatisfied	≤ 130/80 mmHg	Based on my own knowledge/experience	Yes, I monitor or have monitored my blood pressure at home	I used to smoke tobacco or vape, but have quit	Less than one drink per week	7	2	5	3	6	4		1	Prediabetes	No	No	2	It is a very high priority	Somewhat comfortable
Male	30	White / Caucasian	Very satisfied	≤ 135/85 mmHg	In consultation with my doctor	Yes, I monitor or have monitored my blood pressure at home	I used to smoke tobacco or vape, but have quit	Less than one drink per week	1	6	3	4	2	7		5	Unsure	No	No	1	It is a very high priority	Neither comfortable nor uncomfortable	Nothing
Female	22	Black / African-American	Somewhat satisfied	< 120/80 mmHg	Through internet research	Yes, I monitor or have monitored my blood pressure at home	I currently smoke tobacco such as cigarettes or cigars	Five to seven drinks per week	1	4	3	7	2	5	8	6	Diabetes	No	No	1	It is a high priority	Somewhat comfortable	Nothing
Female	24	Native American	Somewhat dissatisfied	≤ 130/80 mmHg	In consultation with my doctor	Yes, I monitor or have monitored my blood pressure at home	I currently smoke tobacco such as cigarettes or cigars	One to four drinks per week	8	4	5	1	3	6	7	2	Prediabetes	No	No	2	It is a very high priority	Extremely comfortable
Female	27	Asian	Very satisfied	I do not have a specific goal		Yes, I monitor or have monitored my blood pressure at home	I have never smoked tobacco or vaped	One to four drinks per week	1	7	6	2	4	5		3	Unsure	No	No	None	It is a very high priority	Somewhat comfortable	no
Male	30	Asian	Somewhat satisfied	≤ 135/85 mmHg	In consultation with my doctor	Yes, I monitor or have monitored my blood pressure at home	I currently smoke with a vaping device	One to four drinks per week	2	3	5	6	4	7	8	1	Diabetes	Yes	Yes	2	It is a very high priority	Somewhat comfortable	No
Female	35	White / Caucasian	Very satisfied	≤ 140/90 mmHg	In consultation with my doctor	Yes, I monitor or have monitored my blood pressure at home	I currently smoke tobacco such as cigarettes or cigars	Five to seven drinks per week	1	2	3	4	5	6	8	7	Prediabetes	No	No	2	It is a very high priority	Extremely comfortable
Female	34	White / Caucasian	Neither satisfied nor dissatisfied	I do not have a specific goal		Yes, I monitor or have monitored my blood pressure at home	I currently smoke with a vaping device	One to four drinks per week	2	6	3	4	5	8	1	7	Unsure	Yes	Yes	4 or more	It is a very high priority	Extremely comfortable	I would like it to be healthy
Male	26	Latino / Hispanic	Very satisfied	I do not have a specific goal		Yes, I monitor or have monitored my blood pressure at home	I have never smoked tobacco or vaped	Five to seven drinks per week	6	1	3	5	2	4		7	Unsure	No	No	2	It is a high priority	Extremely comfortable
Male	29	White / Caucasian	Somewhat dissatisfied	< 120/80 mmHg	Based on my own knowledge/experience	No, I have not monitored my blood pressure at home	I used to smoke tobacco or vape, but have quit	Five to seven drinks per week	1	3	2	4	5	6		7	Diabetes,Heart failure	No	No	1	It is a very high priority	Neither comfortable nor uncomfortable	It is rapidly imrpoving
Female	38	Black / African-American	Somewhat satisfied	< 120/80 mmHg	In consultation with my doctor	Yes, I monitor or have monitored my blood pressure at home	I currently smoke tobacco such as cigarettes or cigars	One to four drinks per week	7	2	1	8	6	4	3	5	Unsure	No	No	1	It is a very high priority	Somewhat comfortable	No
Female	31	Black / African-American	Somewhat satisfied	≤ 130/80 mmHg	Through internet research	Yes, I monitor or have monitored my blood pressure at home	I currently smoke tobacco or vape and am trying to quit	Five to seven drinks per week	5	6	7	3	1	4	2	8	Diabetes	No	No	1	It is a high priority	Somewhat comfortable
Female	30	White / Caucasian	Somewhat satisfied	≤ 135/85 mmHg	In consultation with my doctor	Yes, I monitor or have monitored my blood pressure at home	I have never smoked tobacco or vaped	Less than one drink per week	3	4	5	2	6	7		1	Prediabetes	No	No	2	It is a very high priority	Extremely comfortable
Male	28	Black / African-American	Somewhat satisfied	≤ 140/90 mmHg	Based on my own knowledge/experience	Yes, I monitor or have monitored my blood pressure at home	I currently smoke tobacco or vape and am trying to quit	One to four drinks per week	3	4	5	6	7	2	1	8	Unsure	No	No	1	It is a moderate priority	Neither comfortable nor uncomfortable	Right now it's moderate and doing good
Female	39	White / Caucasian	Somewhat satisfied	≤ 135/85 mmHg	Through internet research	Yes, I monitor or have monitored my blood pressure at home	I currently smoke tobacco such as cigarettes or cigars	Five to seven drinks per week	3	1	2	4	5	6	7	8	Chronic kidney disease (CKD)	No	No	2	It is a high priority	Somewhat comfortable	No
Female	29	White / Caucasian	Somewhat satisfied	≤ 140/90 mmHg	In consultation with my doctor	Yes, I monitor or have monitored my blood pressure at home	I currently smoke with a vaping device	Eight to fourteen drinks per week	2	6	7	1	8	4	5	3	Prediabetes,Heart failure	No	No	1	It is a high priority	Somewhat comfortable	My blood sugar is very unpredictable
Female	24	Asian	Neither satisfied nor dissatisfied	< 120/80 mmHg	In consultation with my doctor	Yes, I monitor or have monitored my blood pressure at home	I used to smoke tobacco or vape, but have quit	Less than one drink per week	2	7	1	4	3	6		5	Unsure	No	No	2	It is a very high priority	Somewhat comfortable	None so far
Female	29	White / Caucasian	Somewhat satisfied	< 120/80 mmHg	In consultation with my doctor	Yes, I monitor or have monitored my blood pressure at home	I have never smoked tobacco or vaped	Five to seven drinks per week	2	5	3	7	1	6		4	Unsure	No	No	None	It is a low priority	Somewhat comfortable
Male	38	White / Caucasian	Somewhat dissatisfied	< 120/80 mmHg	In consultation with my doctor	No, I have not monitored my blood pressure at home	I currently smoke with a vaping device	Eight to fourteen drinks per week	1	6	3	5	2	8	7	4	Unsure	No	No	1	It is a high priority	Extremely comfortable	Thank you for caring about this issue
Male	28	Latino / Hispanic	Very satisfied	≤ 130/80 mmHg	In consultation with my doctor	Yes, I monitor or have monitored my blood pressure at home	I currently smoke with a vaping device	Eight to fourteen drinks per week	4	6	7	5	3	8	2	1	Unsure	No	No	2	It is a very high priority	Extremely comfortable	Nothing to say here
Male	30	White / Caucasian	Somewhat satisfied	≤ 135/85 mmHg	In consultation with my doctor	Yes, I monitor or have monitored my blood pressure at home	I currently smoke tobacco or vape and am trying to quit	Five to seven drinks per week	1	5	6	7	3	4	8	2	Unsure	No	No	2	It is a very high priority	Extremely comfortable	Nope
Female	25	Latino / Hispanic	Neither satisfied nor dissatisfied	< 120/80 mmHg	In consultation with my doctor	Yes, I monitor or have monitored my blood pressure at home	I used to smoke tobacco or vape, but have quit	Less than one drink per week	1	6	4	5	3	7		2	Diabetes	No	No	None	It is a very high priority	Extremely comfortable
Female	35	Native Hawaiian / Pacific Islander	Somewhat satisfied	< 120/80 mmHg	In consultation with my doctor	Yes, I monitor or have monitored my blood pressure at home	I used to smoke tobacco or vape, but have quit	Five to seven drinks per week	4	5	6	7	3	2		1	Diabetes	Unsure	Unsure	2	It is a very high priority	Extremely comfortable
Female	28	White / Caucasian	Neither satisfied nor dissatisfied	≤ 140/90 mmHg	In consultation with my doctor	Yes, I monitor or have monitored my blood pressure at home	I currently smoke tobacco or vape and am trying to quit	Less than one drink per week	3	8	1	4	5	7	6	2	Prediabetes	No	No	2	It is a very high priority	Somewhat comfortable
Female	34	White / Caucasian	Somewhat satisfied	< 120/80 mmHg	Based on my own knowledge/experience	Yes, I monitor or have monitored my blood pressure at home	I currently smoke tobacco such as cigarettes or cigars	I don't drink	2	7	3	4	5		6	1	Diabetes	No	No	4 or more	It is a very high priority	Extremely comfortable	Nothing
Female	39	Asian	Somewhat satisfied	≤ 140/90 mmHg	In consultation with my doctor	Yes, I monitor or have monitored my blood pressure at home	I have never smoked tobacco or vaped	Less than one drink per week	1	2	4	5	3	6		7	Unsure	No	No	1	It is a high priority	Somewhat comfortable
Male	30	Asian	Somewhat satisfied	≤ 135/85 mmHg	In consultation with my doctor	Yes, I monitor or have monitored my blood pressure at home	I have never smoked tobacco or vaped	Five to seven drinks per week	2	3	4	1	6	7		5	Unsure	No	No	1	It is a moderate priority	Somewhat comfortable	None
Male	37	White / Caucasian	Neither satisfied nor dissatisfied	≤ 135/85 mmHg	In consultation with my doctor	No, I have not monitored my blood pressure at home	I used to smoke tobacco or vape, but have quit	Less than one drink per week	2	6	5	7	3	4		1	Unsure	No	No	1	It is a very high priority	Neither comfortable nor uncomfortable
Male	24	White / Caucasian	Somewhat satisfied	< 120/80 mmHg	In consultation with my doctor	Yes, I monitor or have monitored my blood pressure at home	I currently smoke with a vaping device	Less than one drink per week	2	5	1	4	3	6	7	8	Unsure	No	No	1	It is a high priority	Somewhat comfortable	No
Male	18	Black / African-American	Somewhat satisfied	≤ 135/85 mmHg	Through internet research	Yes, I monitor or have monitored my blood pressure at home	I currently smoke tobacco or vape and am trying to quit	Eight to fourteen drinks per week	5	7	1	3	6	4	2	8	Chronic kidney disease (CKD),Heart failure	No	No	None	It is a high priority	Neither comfortable nor uncomfortable	None
Female	38	White / Caucasian	Very satisfied	≤ 130/80 mmHg	Through internet research	No, I have not monitored my blood pressure at home	I have never smoked tobacco or vaped	Less than one drink per week	2	3	4	5	7	6		1	Unsure	No	No	None	It is a high priority	Neither comfortable nor uncomfortable	No
Female	28	White / Caucasian	Very satisfied	< 120/80 mmHg	Based on my own knowledge/experience	Yes, I monitor or have monitored my blood pressure at home	I used to smoke tobacco or vape, but have quit	One to four drinks per week	3	6	2	5	1	7		4	Unsure	No	No	None	It is a very high priority	Extremely comfortable	Nothing in particular
Female	32	Native American	Very satisfied	≤ 140/90 mmHg	In consultation with my doctor	Yes, I monitor or have monitored my blood pressure at home	I currently smoke tobacco such as cigarettes or cigars	Five to seven drinks per week	3	1	5	6	8	7	2	4	Diabetes	Unsure	Yes	2	It is a very high priority	Extremely comfortable	No
Female	24	White / Caucasian	Very satisfied	≤ 135/85 mmHg	In consultation with my doctor	Yes, I monitor or have monitored my blood pressure at home	I have never smoked tobacco or vaped	Less than one drink per week	1	5	6	7	3	4		2	Unsure	No	No	1	It is a very high priority	Somewhat comfortable
Female	31	White / Caucasian	Somewhat satisfied	≤ 140/90 mmHg	Based on my own knowledge/experience	No, I have not monitored my blood pressure at home	I currently smoke tobacco such as cigarettes or cigars	I don't drink	2	7	4	5	3		6	1	Unsure	No	No	None	It is a low priority	Somewhat comfortable	No thank you
Male	21	Black / African-American	Somewhat dissatisfied	< 120/80 mmHg	Through internet research	Yes, I monitor or have monitored my blood pressure at home	I have never smoked tobacco or vaped	I don't drink	1	4	3	2	6			5	Heart failure	No	Yes	3	It is a moderate priority	Neither comfortable nor uncomfortable	Bdndndndjdjd
Male	27	White / Caucasian	Very satisfied	≤ 140/90 mmHg	Through internet research	Yes, I monitor or have monitored my blood pressure at home	I have never smoked tobacco or vaped	Less than one drink per week	3	1	2	7	6	4		5	Prediabetes	Yes	No	1	It is a very high priority	Extremely comfortable	Great thank you
Male	36	White / Caucasian	Somewhat satisfied	≤ 130/80 mmHg	Based on my own knowledge/experience	Yes, I monitor or have monitored my blood pressure at home	I currently smoke tobacco such as cigarettes or cigars	Less than one drink per week	2	8	3	6	4	7	1	5	Unsure	No	No	1	It is a high priority	Somewhat comfortable	No
Female	19	Black / African-American,Latino / Hispanic	Somewhat satisfied	≤ 140/90 mmHg	Through internet research	Yes, I monitor or have monitored my blood pressure at home	I currently smoke with a vaping device	Eight to fourteen drinks per week	1	2	7	3	4	5	6	8	Prediabetes,Heart failure	Yes	No	2	It is a high priority	Somewhat comfortable	Swag
Male	36	White / Caucasian	Somewhat dissatisfied	≤ 130/80 mmHg	Through internet research	Yes, I monitor or have monitored my blood pressure at home	I used to smoke tobacco or vape, but have quit	One to four drinks per week	2	7	1	6	5	4		3	Unsure	No	No	None	It is a low priority	Neither comfortable nor uncomfortable	No
Female	21	Latino / Hispanic	Neither satisfied nor dissatisfied	< 120/80 mmHg	Based on my own knowledge/experience	Yes, I monitor or have monitored my blood pressure at home	I currently smoke tobacco or vape and am trying to quit	Eight to fourteen drinks per week	1	4	5	2	3	6	7	8	Unsure	Yes	Yes	2	It is a moderate priority	Neither comfortable nor uncomfortable	No
Male	27	Latino / Hispanic	Very satisfied	≤ 135/85 mmHg	In consultation with my doctor	No, I have not monitored my blood pressure at home	I used to smoke tobacco or vape, but have quit	One to four drinks per week	1	2	7	4	6	3		5	Diabetes	No	No	None	It is a very high priority	Extremely comfortable	No, I'm good
Female	19	White / Caucasian	Somewhat satisfied	I do not have a specific goal		Yes, I monitor or have monitored my blood pressure at home	I have never smoked tobacco or vaped	I don't drink	4	6	2	5	1			3	Unsure	No	No	None	It is a very high priority	Somewhat comfortable	Sometimes it’s the salt intake
Female	22	Black / African-American	Somewhat satisfied	≤ 140/90 mmHg	In consultation with my doctor	Yes, I monitor or have monitored my blood pressure at home	I used to smoke tobacco or vape, but have quit	One to four drinks per week	7	2	1	5	6	4		3	Prediabetes	No	No	2	It is a high priority	Somewhat comfortable	No ty
Female	37	Latino / Hispanic	Very satisfied	≤ 140/90 mmHg	In consultation with my doctor	Yes, I monitor or have monitored my blood pressure at home	I have never smoked tobacco or vaped	One to four drinks per week	1	5	2	6	3	7		4	Unsure	No	No	2	It is a very high priority	Extremely comfortable
Male	29	White / Caucasian	Very satisfied	< 120/80 mmHg	Based on my own knowledge/experience	Yes, I monitor or have monitored my blood pressure at home	I have never smoked tobacco or vaped	I don't drink	2	6	4	5	1			3	Diabetes	No	No	None	It is a moderate priority	Somewhat comfortable
Male	25	White / Caucasian	Neither satisfied nor dissatisfied	≤ 135/85 mmHg	In consultation with my doctor	Yes, I monitor or have monitored my blood pressure at home	I currently smoke tobacco or vape and am trying to quit	Fifteen or more drinks per week	6	8	3	7	4	5	1	2	Prediabetes	No	No	3	It is a high priority	Somewhat comfortable	Nope
Male	25	White / Caucasian	Neither satisfied nor dissatisfied	I do not have a specific goal		Yes, I monitor or have monitored my blood pressure at home	I used to smoke tobacco or vape, but have quit	One to four drinks per week	2	5	3	7	1	6		4	Unsure	Yes	Yes	3	It is a high priority	Somewhat comfortable	No
Female	34	White / Caucasian	Somewhat satisfied	≤ 130/80 mmHg	Based on my own knowledge/experience	No, I have not monitored my blood pressure at home	I have never smoked tobacco or vaped	Less than one drink per week	1	4	2	7	3	6		5	Prediabetes	No	No	None	It is a low priority	Neither comfortable nor uncomfortable
Female	21	White / Caucasian	Somewhat satisfied	< 120/80 mmHg	Based on my own knowledge/experience	Yes, I monitor or have monitored my blood pressure at home	I currently smoke with a vaping device	Five to seven drinks per week	2	8	5	6	7	3	4	1	Unsure	No	No	1	It is a high priority	Somewhat comfortable
Male	27	Black / African-American	Very satisfied	≤ 140/90 mmHg	Through internet research	Yes, I monitor or have monitored my blood pressure at home	I have never smoked tobacco or vaped	Five to seven drinks per week	3	7	2	5	4	6		1	Prediabetes	No	No	1	It is a high priority	Somewhat uncomfortable	Its normal is stay healthy
Male	31	White / Caucasian	Very satisfied	≤ 130/80 mmHg	In consultation with my doctor	Yes, I monitor or have monitored my blood pressure at home	I currently smoke tobacco such as cigarettes or cigars	Five to seven drinks per week	1	2	3	4	5	6	7	8	Diabetes,Prediabetes	No	No	3	It is a high priority	Somewhat comfortable	No I don’t ty ink there’s anything y’all should know
Male	33	Latino / Hispanic	Somewhat dissatisfied	≤ 130/80 mmHg	Based on my own knowledge/experience	Yes, I monitor or have monitored my blood pressure at home	I used to smoke tobacco or vape, but have quit	One to four drinks per week	1	2	7	5	3	6		4	Prediabetes	No	No	2	It is a very high priority	Somewhat comfortable	Ive had it under control for awhile now
Female	21	White / Caucasian	Neither satisfied nor dissatisfied	I do not know my goal		Yes, I monitor or have monitored my blood pressure at home	I have never smoked tobacco or vaped	One to four drinks per week	2	1	3	4	5	6		7	Unsure	No	Unsure	Unsure	It is a moderate priority	Neither comfortable nor uncomfortable
Male	29	Latino / Hispanic	Neither satisfied nor dissatisfied	≤ 130/80 mmHg	Through internet research	Yes, I monitor or have monitored my blood pressure at home	I currently smoke tobacco such as cigarettes or cigars	Less than one drink per week	7	4	1	6	8	2	5	3	Unsure	No	No	1	It is a high priority	Neither comfortable nor uncomfortable	I wish it was lower
Female	28	White / Caucasian	Somewhat satisfied	≤ 140/90 mmHg	Through internet research	Yes, I monitor or have monitored my blood pressure at home	I used to smoke tobacco or vape, but have quit	One to four drinks per week	6	1	3	2	4	7		5	Unsure	No	No	None	It is a moderate priority	Neither comfortable nor uncomfortable	Not really.
Female	22	Black / African-American	Somewhat satisfied	≤ 135/85 mmHg	Based on my own knowledge/experience	Yes, I monitor or have monitored my blood pressure at home	I currently smoke with a vaping device	Fifteen or more drinks per week	2	3	4	5	6	7	1	8	Diabetes	Yes	Yes	3	It is a very high priority	Neither comfortable nor uncomfortable	why dose it happe
Female	34	White / Caucasian	Somewhat satisfied	≤ 140/90 mmHg	In consultation with my doctor	Yes, I monitor or have monitored my blood pressure at home	I currently smoke tobacco such as cigarettes or cigars	Five to seven drinks per week	1	6	3	2	5	7	8	4	Unsure	No	Yes	1	It is a moderate priority	Somewhat comfortable	No
Male	24	Latino / Hispanic	Somewhat satisfied	≤ 135/85 mmHg	Through internet research	Yes, I monitor or have monitored my blood pressure at home	I currently smoke tobacco or vape and am trying to quit	Five to seven drinks per week	1	2	7	6	5	3	4	8	Chronic kidney disease (CKD)	No	No	2	It is a very high priority	Extremely comfortable	Nope
Male	39	Latino / Hispanic	Somewhat satisfied	< 120/80 mmHg	In consultation with my doctor	Yes, I monitor or have monitored my blood pressure at home	I have never smoked tobacco or vaped	One to four drinks per week	2	4	5	3	6	7		1	Unsure	No	No	1	It is a high priority	Somewhat comfortable	It sucks
Female	35	Black / African-American	Somewhat satisfied	≤ 130/80 mmHg	In consultation with my doctor	Yes, I monitor or have monitored my blood pressure at home	I have never smoked tobacco or vaped	I don't drink	4	5	1	6	2			3	Diabetes	No	No	2	It is a very high priority	Extremely comfortable	No
Female	23	Black / African-American	Very satisfied	≤ 135/85 mmHg	In consultation with my doctor	Yes, I monitor or have monitored my blood pressure at home	I currently smoke tobacco such as cigarettes or cigars	Eight to fourteen drinks per week	1	3	4	5	6	2	7	8	Diabetes,Prediabetes,Heart failure	Yes	Yes	3	It is a high priority	Extremely comfortable	None
Male	28	Black / African-American	Somewhat satisfied	< 120/80 mmHg	In consultation with my doctor	Yes, I monitor or have monitored my blood pressure at home	I currently smoke tobacco such as cigarettes or cigars	Less than one drink per week	3	5	8	7	4	6	1	2	Unsure	No	No	1	It is a very high priority	Somewhat comfortable	No
Female	22	Black / African-American	Somewhat satisfied	≤ 135/85 mmHg	Through internet research	Yes, I monitor or have monitored my blood pressure at home	I have never smoked tobacco or vaped	One to four drinks per week	2	3	5	4	7	6		1	Unsure	No	No	1	It is a high priority	Somewhat comfortable
Female	29	Latino / Hispanic	Somewhat satisfied	≤ 135/85 mmHg	In consultation with my doctor	Yes, I monitor or have monitored my blood pressure at home	I used to smoke tobacco or vape, but have quit	I don't drink	6	3	2	5	1			4	Unsure	No	No	3	It is a high priority	Neither comfortable nor uncomfortable	Its been high since having my first child
Male	19	Black / African-American,Latino / Hispanic	Somewhat satisfied	≤ 150/90 mmHg	Based on my own knowledge/experience	No, I have not monitored my blood pressure at home	I have never smoked tobacco or vaped	I don't drink	2	6	4	3	5			1	Unsure	No	No	1	It is a very high priority	Extremely comfortable	I’m doing goood with my blood pressure
Male	28	White / Caucasian	Somewhat satisfied	≤ 135/85 mmHg	Based on my own knowledge/experience	Yes, I monitor or have monitored my blood pressure at home	I currently smoke tobacco such as cigarettes or cigars	I don't drink	1	5	6	2	4		3	7	Unsure	No	No	1	It is a high priority	Somewhat comfortable	Nope
Male	29	White / Caucasian	Somewhat satisfied	≤ 135/85 mmHg	In consultation with my doctor	Yes, I monitor or have monitored my blood pressure at home	I currently smoke tobacco or vape and am trying to quit	Five to seven drinks per week	3	2	5	6	7	1	8	4	Unsure	No	Unsure	1	It is a moderate priority	Somewhat comfortable	nothing to mention in general at thi timr.
Male	28	White / Caucasian	Somewhat dissatisfied	≤ 130/80 mmHg	In consultation with my doctor	Yes, I monitor or have monitored my blood pressure at home	I currently smoke tobacco such as cigarettes or cigars	Eight to fourteen drinks per week	3	8	2	7	4	6	5	1	Diabetes	Unsure	No	3	It is a very high priority	Extremely comfortable	Mo
Male	36	White / Caucasian	Somewhat satisfied	≤ 140/90 mmHg	In consultation with my doctor	No, I have not monitored my blood pressure at home	I currently smoke with a vaping device	Eight to fourteen drinks per week	1	7	3	4	6	2	5	8	Unsure	No	No	1	It is a high priority	Somewhat comfortable	None
Male	25	White / Caucasian	Very satisfied	≤ 130/80 mmHg	In consultation with my doctor	Yes, I monitor or have monitored my blood pressure at home	I currently smoke with a vaping device	Five to seven drinks per week	1	2	8	7	6	5	4	3	Diabetes	Yes	Yes	2	It is a very high priority	Extremely comfortable	Nope
Male	26	White / Caucasian	Neither satisfied nor dissatisfied	≤ 140/90 mmHg	In consultation with my doctor	Yes, I monitor or have monitored my blood pressure at home	I have never smoked tobacco or vaped	I don't drink	2	6	3	4	1			5	Unsure	No	No	2	It is a very high priority	Extremely comfortable
Male	19	Latino / Hispanic	Somewhat dissatisfied	< 120/80 mmHg	In consultation with my doctor	Yes, I monitor or have monitored my blood pressure at home	I currently smoke tobacco such as cigarettes or cigars	Eight to fourteen drinks per week	2	8	3	4	5	6	7	1	Unsure	No	No	None	It is not a priority	Neither comfortable nor uncomfortable	I'm 19 with high blood pressure but I stay away from hospitals because people die there. The irony
Male	25	White / Caucasian	Very satisfied	≤ 140/90 mmHg	In consultation with my doctor	Yes, I monitor or have monitored my blood pressure at home	I currently smoke tobacco such as cigarettes or cigars	Eight to fourteen drinks per week	1	2	4	5	3	6	7	8	Diabetes	No	No	1	It is a high priority	Extremely comfortable	None
Male	35	White / Caucasian	Very satisfied	≤ 150/90 mmHg	In consultation with my doctor	Yes, I monitor or have monitored my blood pressure at home	I currently smoke tobacco such as cigarettes or cigars	Fifteen or more drinks per week	3	1	2	4	5	6	7	8	Heart failure	Yes	Yes	1	It is a very high priority	Extremely comfortable	None
Male	30	White / Caucasian	Very satisfied	≤ 140/90 mmHg	In consultation with my doctor	Yes, I monitor or have monitored my blood pressure at home	I currently smoke with a vaping device	Fifteen or more drinks per week	2	3	4	1	5	6	7	8	Diabetes,Prediabetes	No	No	2	It is a very high priority	Extremely comfortable	Nonenone
Male	23	White / Caucasian	Somewhat dissatisfied	< 120/80 mmHg	Based on my own knowledge/experience	Yes, I monitor or have monitored my blood pressure at home	I have never smoked tobacco or vaped	Five to seven drinks per week	1	6	3	5	4	7		2	Unsure	No	No	1	It is a high priority	Extremely comfortable
Male	25	Native American	Somewhat satisfied	< 120/80 mmHg	In consultation with my doctor	Yes, I monitor or have monitored my blood pressure at home	I used to smoke tobacco or vape, but have quit	One to four drinks per week	1	6	5	3	4	7		2	Diabetes	No	No	1	It is a high priority	Somewhat comfortable	Nope
Male	39	White / Caucasian	Very satisfied	< 120/80 mmHg	Based on my own knowledge/experience	Yes, I monitor or have monitored my blood pressure at home	I used to smoke tobacco or vape, but have quit	I don't drink	1	3	5	6	2			4	Diabetes,Heart failure	Yes	No	1	It is a high priority	Somewhat comfortable
Male	30	White / Caucasian	Somewhat dissatisfied	I do not have a specific goal		Yes, I monitor or have monitored my blood pressure at home	I used to smoke tobacco or vape, but have quit	Less than one drink per week	1	4	5	3	2	7		6	Diabetes	No	No	None	It is a very high priority	Extremely comfortable	Nothing
Male	21	Black / African-American	Somewhat satisfied	≤ 135/85 mmHg	Through internet research	Yes, I monitor or have monitored my blood pressure at home	I currently smoke with a vaping device	One to four drinks per week	6	3	4	1	2	8	5	7	Unsure	No	No	None	It is a moderate priority	Neither comfortable nor uncomfortable	Ph level
Male	22	Black / African-American	Somewhat satisfied	≤ 135/85 mmHg	In consultation with my doctor	Yes, I monitor or have monitored my blood pressure at home	I have never smoked tobacco or vaped	I don't drink	2	3	1	6	4			5	Unsure	No	No	None	It is a high priority	Neither comfortable nor uncomfortable	Im healthy
Male	23	White / Caucasian	Somewhat satisfied	≤ 140/90 mmHg	In consultation with my doctor	Yes, I monitor or have monitored my blood pressure at home	I currently smoke with a vaping device	Fifteen or more drinks per week	1	3	2	4	6	5	7	8	Diabetes	No	No	2	It is a moderate priority	Somewhat comfortable	no not at this time
Male	33	Asian	Somewhat satisfied	≤ 135/85 mmHg	Through internet research	Yes, I monitor or have monitored my blood pressure at home	I currently smoke tobacco or vape and am trying to quit	Eight to fourteen drinks per week	1	6	5	4	3	2	7	8	Prediabetes	No	No	1	It is a moderate priority	Somewhat comfortable
Male	35	White / Caucasian	Very satisfied	≤ 150/90 mmHg	In consultation with my doctor	Yes, I monitor or have monitored my blood pressure at home	I currently smoke tobacco such as cigarettes or cigars	Fifteen or more drinks per week	2	1	3	4	5	6	7	8	Diabetes	Yes	Yes	1	It is a very high priority	Extremely comfortable	None
Male	32	Black / African-American	Somewhat satisfied	≤ 130/80 mmHg	In consultation with my doctor	Yes, I monitor or have monitored my blood pressure at home	I currently smoke tobacco or vape and am trying to quit	One to four drinks per week	3	1	6	2	5	7	4	8	Diabetes,Chronic kidney disease (CKD)	Yes	No	3	It is a high priority	Somewhat comfortable	No
Male	32	Latino / Hispanic	Very satisfied	≤ 140/90 mmHg	In consultation with my doctor	Yes, I monitor or have monitored my blood pressure at home	I currently smoke with a vaping device	One to four drinks per week	7	3	1	8	5	2	4	6	Diabetes	No	No	1	It is a high priority	Extremely comfortable	no
Male	34	Black / African-American	Somewhat satisfied	≤ 140/90 mmHg	In consultation with my doctor	Yes, I monitor or have monitored my blood pressure at home	I currently smoke with a vaping device	Five to seven drinks per week	4	7	1	6	8	2	5	3	Prediabetes	No	No	1	It is a very high priority	Extremely comfortable	Enjoyed it
Male	35	White / Caucasian	Very satisfied	≤ 130/80 mmHg	In consultation with my doctor	Yes, I monitor or have monitored my blood pressure at home	I used to smoke tobacco or vape, but have quit	One to four drinks per week	3	5	4	6	2	7		1	Unsure	No	No	2	It is a high priority	Somewhat comfortable	none just it
Male	35	White / Caucasian	Very satisfied	< 120/80 mmHg	In consultation with my doctor	Yes, I monitor or have monitored my blood pressure at home	I currently smoke tobacco such as cigarettes or cigars	Fifteen or more drinks per week	3	7	1	6	4	8	2	5	Diabetes,Heart failure	Yes	Yes	4 or more	It is a very high priority	Extremely comfortable	Nothing else to specify
Male	21	Black / African-American	Somewhat dissatisfied	≤ 135/85 mmHg	In consultation with my doctor	No, I have not monitored my blood pressure at home	I currently smoke with a vaping device	Less than one drink per week	1	8	2	5	3	6	7	4	Unsure	No	No	2	It is a very high priority	Extremely comfortable
Male	32	White / Caucasian	Somewhat satisfied	I do not have a specific goal		Yes, I monitor or have monitored my blood pressure at home	I currently smoke with a vaping device	Eight to fourteen drinks per week	1	3	6	7	4	8	2	5	Unsure	No	No	None	It is a high priority	Extremely comfortable
Male	27	White / Caucasian	Very satisfied	I do not have a specific goal		Yes, I monitor or have monitored my blood pressure at home	I currently smoke tobacco or vape and am trying to quit	Eight to fourteen drinks per week	1	3	4	2	5	6	7	8	Prediabetes	Yes	Yes	3	It is a high priority	Extremely comfortable	Non applicable
Male	38	White / Caucasian	Somewhat dissatisfied	< 120/80 mmHg	In consultation with my doctor	Yes, I monitor or have monitored my blood pressure at home	I have never smoked tobacco or vaped	I don't drink	5	6	1	3	2			4	Unsure	No	No	3	It is a very high priority	Somewhat comfortable
Male	28	Latino / Hispanic	Somewhat dissatisfied	≤ 130/80 mmHg	Based on my own knowledge/experience	No, I have not monitored my blood pressure at home	I currently smoke tobacco or vape and am trying to quit	One to four drinks per week	6	1	3	8	2	4	7	5	Unsure	Yes	Yes	2	It is a high priority	Extremely comfortable	thank u
Male	18	White / Caucasian	Very satisfied	I do not know my goal		Yes, I monitor or have monitored my blood pressure at home	I have never smoked tobacco or vaped	I don't drink	5	3	1	4	2			6	Unsure	No	No	None	It is a high priority	Somewhat comfortable	None
Male	20	Black / African-American	Somewhat satisfied	≤ 130/80 mmHg	In consultation with my doctor	Yes, I monitor or have monitored my blood pressure at home	I have never smoked tobacco or vaped	Less than one drink per week	2	1	5	4	6	3		7	Unsure	No	No	1	It is a high priority	Extremely comfortable
Male	38	White / Caucasian	Somewhat satisfied	≤ 140/90 mmHg	In consultation with my doctor	Yes, I monitor or have monitored my blood pressure at home	I have never smoked tobacco or vaped	I don't drink	1	2	3	4	5			6	Unsure	No	No	1	It is a high priority	Somewhat comfortable
Male	35	White / Caucasian	Somewhat satisfied	I do not have a specific goal		Yes, I monitor or have monitored my blood pressure at home	I currently smoke tobacco such as cigarettes or cigars	I don't drink	7	5	3	4	6		1	2	Unsure	No	No	1	It is a moderate priority	Somewhat comfortable
Male	33	Black / African-American	Very satisfied	≤ 135/85 mmHg	In consultation with my doctor	Yes, I monitor or have monitored my blood pressure at home	I currently smoke tobacco such as cigarettes or cigars	Fifteen or more drinks per week	2	3	4	1	5	6	7	8	Unsure	No	No	Unsure	It is a very high priority	Extremely comfortable	No nob
Female	33	Black / African-American	Somewhat satisfied	≤ 150/90 mmHg	Through internet research	Yes, I monitor or have monitored my blood pressure at home	I currently smoke with a vaping device	Fifteen or more drinks per week	2	5	3	4	1	6	7	8	Diabetes,Prediabetes	Yes	No	1	It is a high priority	Extremely comfortable	nothing
Female	32	Black / African-American	Somewhat satisfied	I do not have a specific goal		Yes, I monitor or have monitored my blood pressure at home	I currently smoke tobacco such as cigarettes or cigars	One to four drinks per week	4	5	2	6	3	7	1	8	Diabetes	No	No	1	It is a very high priority	Extremely comfortable
Female	29	Asian	Somewhat satisfied	≤ 135/85 mmHg	In consultation with my doctor	Yes, I monitor or have monitored my blood pressure at home	I currently smoke tobacco or vape and am trying to quit	Five to seven drinks per week	2	3	6	4	7	5	8	1	Prediabetes	No	No	None	It is a high priority	Extremely comfortable	none
Female	32	White / Caucasian	Somewhat satisfied	< 120/80 mmHg	Based on my own knowledge/experience	No, I have not monitored my blood pressure at home	I used to smoke tobacco or vape, but have quit	I don't drink	2	6	4	5	3			1	Unsure	No	No	None	It is a high priority	Neither comfortable nor uncomfortable	Nope
Female	37	White / Caucasian	Somewhat dissatisfied	≤ 130/80 mmHg	In consultation with my doctor	Yes, I monitor or have monitored my blood pressure at home	I have never smoked tobacco or vaped	Fifteen or more drinks per week	5	6	7	2	4	3		1	Unsure	No	No	2	It is a very high priority	Somewhat comfortable	Nothing else.
Male	33	White / Caucasian	Somewhat satisfied	≤ 140/90 mmHg	In consultation with my doctor	Yes, I monitor or have monitored my blood pressure at home	I currently smoke tobacco such as cigarettes or cigars	I don't drink	6	7	3	1	4		2	5	Unsure	No	Yes	1	It is a very high priority	Extremely comfortable
Female	31	White / Caucasian	Somewhat satisfied	< 120/80 mmHg	Based on my own knowledge/experience	Yes, I monitor or have monitored my blood pressure at home	I currently smoke with a vaping device	Less than one drink per week	1	8	6	3	7	4	5	2	Unsure	Unsure	Unsure	2	It is a moderate priority	Somewhat comfortable	No
Male	28	Latino / Hispanic	Somewhat satisfied	≤ 135/85 mmHg	In consultation with my doctor	Yes, I monitor or have monitored my blood pressure at home	I currently smoke tobacco or vape and am trying to quit	One to four drinks per week	8	7	4	3	5	2	6	1	Unsure	No	Yes	2	It is a very high priority	Somewhat comfortable
Male	24	White / Caucasian	Neither satisfied nor dissatisfied	≤ 130/80 mmHg	In consultation with my doctor	No, I have not monitored my blood pressure at home	I currently smoke tobacco such as cigarettes or cigars	Fifteen or more drinks per week	2	5	3	4	7	6	8	1	Unsure	No	No	None	It is a high priority	Somewhat comfortable	No
Female	28	Latino / Hispanic	Somewhat satisfied	≤ 130/80 mmHg	In consultation with my doctor	Yes, I monitor or have monitored my blood pressure at home	I have never smoked tobacco or vaped	I don't drink	1	6	2	3	4			5	Unsure	No	No	1	It is a high priority	Extremely comfortable	Signs of high blood pressure
Male	25	White / Caucasian	Neither satisfied nor dissatisfied	≤ 135/85 mmHg	In consultation with my doctor	Yes, I monitor or have monitored my blood pressure at home	I currently smoke with a vaping device	I don't drink	5	6	7	3	4		1	2	Unsure	No	No	1	It is a high priority	Somewhat comfortable	Nope
Female	36	White / Caucasian	Very satisfied	≤ 140/90 mmHg	In consultation with my doctor	Yes, I monitor or have monitored my blood pressure at home	I currently smoke tobacco such as cigarettes or cigars	I don't drink	1	6	2	4	3		7	5	Unsure	No	No	2	It is a very high priority	Somewhat comfortable
Male	28	White / Caucasian	Very satisfied	I do not know my goal		Yes, I monitor or have monitored my blood pressure at home	I currently smoke with a vaping device	Five to seven drinks per week	1	3	7	2	4	8	6	5	Chronic kidney disease (CKD),Heart failure	No	No	2	It is a high priority	Somewhat comfortable	Nothing really
Male	27	Latino / Hispanic,Native American	Neither satisfied nor dissatisfied	< 120/80 mmHg	Based on my own knowledge/experience	Yes, I monitor or have monitored my blood pressure at home	I currently smoke tobacco such as cigarettes or cigars	Fifteen or more drinks per week	6	8	4	5	3	2	1	7	Unsure	No	No	None	It is a high priority	Somewhat comfortable	No
Male	26	Latino / Hispanic	Somewhat dissatisfied	≤ 135/85 mmHg	In consultation with my doctor	Yes, I monitor or have monitored my blood pressure at home	I currently smoke tobacco or vape and am trying to quit	Five to seven drinks per week	2	7	1	4	5	3	6	8	Unsure	No	No	2	It is a high priority	Neither comfortable nor uncomfortable	None
Male	27	Native American	Somewhat satisfied	< 120/80 mmHg	In consultation with my doctor	Yes, I monitor or have monitored my blood pressure at home	I have never smoked tobacco or vaped	Less than one drink per week	1	5	4	3	2	7		6	Unsure	No	No	None	It is a very high priority	Extremely comfortable	Not at this time.
Male	23	Latino / Hispanic	Somewhat satisfied	≤ 135/85 mmHg	Through internet research	No, I have not monitored my blood pressure at home	I have never smoked tobacco or vaped	One to four drinks per week	4	7	2	5	3	6		1	Unsure	No	No	None	It is a very high priority	Somewhat comfortable
Male	38	Black / African-American	Somewhat dissatisfied	< 120/80 mmHg	In consultation with my doctor	No, I have not monitored my blood pressure at home	I used to smoke tobacco or vape, but have quit	Less than one drink per week	1	2	3	4	5	6		7	Chronic kidney disease (CKD)	No	No	1	It is a very high priority	Extremely comfortable	No
Female	32	Asian	Very satisfied	≤ 140/90 mmHg	In consultation with my doctor	Yes, I monitor or have monitored my blood pressure at home	I have never smoked tobacco or vaped	I don't drink	2	5	4	1	6			3	Diabetes	No	No	1	It is a high priority	Somewhat comfortable
Female	32	Black / African-American	Somewhat satisfied	≤ 130/80 mmHg	In consultation with my doctor	Yes, I monitor or have monitored my blood pressure at home	I currently smoke with a vaping device	Fifteen or more drinks per week	2	7	1	3	5	6	4	8	Unsure	No	No	1	It is a very high priority	Extremely comfortable
Male	31	Asian	Somewhat satisfied	≤ 135/85 mmHg	In consultation with my doctor	Yes, I monitor or have monitored my blood pressure at home	I currently smoke with a vaping device	Eight to fourteen drinks per week	2	3	7	5	8	4	6	1	Prediabetes	No	No	None	It is a high priority	Somewhat comfortable	Nothing I can think of
Male	34	White / Caucasian	Neither satisfied nor dissatisfied	I do not know my goal		No, I have not monitored my blood pressure at home	I used to smoke tobacco or vape, but have quit	Five to seven drinks per week	3	6	4	5	2	7		1	Unsure	No	No	1	It is a high priority	Extremely comfortable
Male	23	Black / African-American	Very satisfied	≤ 150/90 mmHg	In consultation with my doctor	Yes, I monitor or have monitored my blood pressure at home	I currently smoke tobacco such as cigarettes or cigars	Fifteen or more drinks per week	1	3	4	2	6	5	7	8	Diabetes	Yes	Yes	1	It is a very high priority	Extremely comfortable	Thanks
Male	39	Black / African-American	Somewhat satisfied	I do not have a specific goal		No, I have not monitored my blood pressure at home	I currently smoke with a vaping device	Five to seven drinks per week	1	5	6	3	2	4	7	8	Unsure	No	No	None	It is a high priority	Somewhat comfortable
Male	35	White / Caucasian	Very satisfied	< 120/80 mmHg	In consultation with my doctor	Yes, I monitor or have monitored my blood pressure at home	I currently smoke tobacco or vape and am trying to quit	One to four drinks per week	7	8	6	2	3	4	1	5	Unsure	No	No	1	It is a very high priority	Somewhat comfortable	It is being managed just fine.
Female	35	Native American	Somewhat satisfied	< 120/80 mmHg	In consultation with my doctor	Yes, I monitor or have monitored my blood pressure at home	I currently smoke tobacco such as cigarettes or cigars	Five to seven drinks per week	2	4	7	3	1	8	5	6	Prediabetes	No	No	2	It is a very high priority	Extremely comfortable	no
Female	30	Native Hawaiian / Pacific Islander	Neither satisfied nor dissatisfied	≤ 135/85 mmHg	Through internet research	No, I have not monitored my blood pressure at home	I currently smoke tobacco or vape and am trying to quit	Eight to fourteen drinks per week	6	1	8	5	4	3	2	7	Chronic kidney disease (CKD)	Yes	Yes	1	It is a high priority	Neither comfortable nor uncomfortable	All
Female	26	Latino / Hispanic	Somewhat satisfied	< 120/80 mmHg	In consultation with my doctor	Yes, I monitor or have monitored my blood pressure at home	I used to smoke tobacco or vape, but have quit	One to four drinks per week	2	4	5	6	7	1		3	Diabetes	No	No	1	It is a moderate priority	Somewhat comfortable
Male	29	Black / African-American	Very satisfied	< 120/80 mmHg	Based on my own knowledge/experience	No, I have not monitored my blood pressure at home	I currently smoke tobacco such as cigarettes or cigars	Less than one drink per week	1	8	2	7	4	6	5	3	Unsure	No	No	None	It is a low priority	Neither comfortable nor uncomfortable	No my blood pressure is fine right now
Male	26	Asian	Somewhat dissatisfied	≤ 130/80 mmHg	In consultation with my doctor	Yes, I monitor or have monitored my blood pressure at home	I currently smoke with a vaping device	Eight to fourteen drinks per week	2	7	4	5	6	1	3	8	Prediabetes	Yes	No	3	It is a very high priority	Somewhat comfortable
Prefer not to answer	23	Latino / Hispanic,Native Hawaiian / Pacific Islander	Somewhat dissatisfied	< 120/80 mmHg	Through internet research	Yes, I monitor or have monitored my blood pressure at home	I currently smoke tobacco or vape and am trying to quit	Five to seven drinks per week	1	2	3	4	6	7	5	8	Chronic kidney disease (CKD)	Yes	Yes	4 or more	It is a high priority	Neither comfortable nor uncomfortable	12
Other	26	White / Caucasian	Somewhat satisfied	I do not have a specific goal		No, I have not monitored my blood pressure at home	I have never smoked tobacco or vaped	One to four drinks per week	4	5	6	2	3	7		1	Unsure	No	No	None	It is a low priority	Somewhat uncomfortable	I only had high blood pressure before I took medication for anxiety. My blood pressure is more under control since I experience less stress due to anxiety.
		Race	Satisfaction with control	BP Goal	Set goal in consult with provider	Monitor at home	Conditions			Medications	Priority	Comfort with using Smartphone application
Female	Mean	White/Caucasian	Very Satisfied	Has goal			Diabetes or prediabetes	Past MI	Past Stroke	No meds	Very high	Very comfortable
127	29.8713	151	77	249	163	239	118	45	37	54	118	111
0.466912	St. Dev.	0.555147	0.283088	0.915441	0.654618	0.878676	0.433824	0.165441	0.136029	0.198529	0.433824	0.408088
Male	5.65832	Black/African-American	Somewhat Satisfied							One med	High	Somewhat comfortable
140		57	117		0.655172					95	107	107
0.514706	40-59	0.209559	0.430147							0.349265	0.393382	0.393382
Other	0	Asian	Neither				HF			Two meds	Moderate	Neither comfortable nor uncomfortable
2	0	18	37				22			78	35	45
0.00735294		0.0661765	0.136029				0.0808824			0.286765	0.128676	0.165441
Prefer not to answer	60-69	Latino/Hispanic	Somewhat Dissatisfied				CKD			Three meds	Low	Somewhat uncomfortable
3	0	32	38				19			29	9	8
0.0110294	0	0.117647	0.139706				0.0698529			0.106618	0.0330882	0.0294118
			Very dissatisfied							4+ meds	Not a priority	Very uncomfortable
	70-79		3							12	3	1
	0		0.0110294							0.0441176	0.0110294	0.00367647
	0
											High/Very High
	80+										225
	0										0.827206

## Sheet: ASCVD
Q1.4	Q1.5	Q1.6	Q1.7	Q1.8	Q2.1	Q2.2	Q2.3	Q3.1	Q3.2	Q3.3_1	Q3.3_8	Q3.3_2	Q3.3_3	Q3.3_4	Q3.3_5	Q3.3_6	Q3.3_7	Q4.1	Q4.2	Q4.3	Q4.4	Q9.1	Q9.2	Q9.3
How do you identify? - Selected Choice	Age	Please specify your race and ethnicity. Check all that apply	Which of these categories best describes your total combined family income for the past 12 months? This should include income (before taxes) from all sources, wages, rent from properties, social security, disability and/or veteran's benefits, unemployment benefits, workman's compensation, help from relatives (including child payments and alimony), and so on.	How satisfied are you with your ability to control your blood pressure?	What is your personal blood pressure goal?	How did you select this goal? - Selected Choice	Do you monitor your blood pressure at home?	Do you smoke?	How much alcohol do you normally drink in a week?	Please arrange these health priorities from highest priority to lowest priority for you (1=highest priority; 8=lowest priority): - Reaching / maintaining a healthy body weight	Please arrange these health priorities from highest priority to lowest priority for you (1=highest priority; 8=lowest priority): - Avoiding exposure to air pollution	Please arrange these health priorities from highest priority to lowest priority for you (1=highest priority; 8=lowest priority): - Maintaining a healthy diet	Please arrange these health priorities from highest priority to lowest priority for you (1=highest priority; 8=lowest priority): - Reducing sodium intake / maintaining a low sodium intake	Please arrange these health priorities from highest priority to lowest priority for you (1=highest priority; 8=lowest priority): - Getting enough exercise	Please arrange these health priorities from highest priority to lowest priority for you (1=highest priority; 8=lowest priority): - Lowering alcohol intake	Please arrange these health priorities from highest priority to lowest priority for you (1=highest priority; 8=lowest priority): - Quitting smoking	Please arrange these health priorities from highest priority to lowest priority for you (1=highest priority; 8=lowest priority): - Reducing/avoiding stress	Have you been diagnosed with any of the following medical conditions? Choose all that apply. If none apply, leave this question blank.	Have you ever had a heart attack?	Have you ever had a stroke?	How many medications do you take to manage your blood pressure?	Thank you for imagining that you are a doctor. In our last few questions, we would like to know about you. How high a priority is controlling your own blood pressure?	If a system (such as a smartphone app, patient portal, or computer program) could make recommendations for treatment based on patterns in a person's blood pressure history, how comfortable would you be to use it?	Is there anything else you would like us to know about your blood pressure?
Female	48	White / Caucasian	Less than $5,000	Very satisfied	< 120/80 mmHg	Based on my own knowledge/experience	Yes, I monitor or have monitored my blood pressure at home	I currently smoke tobacco such as cigarettes or cigars	Less than one drink per week	4	5	7	6	2	8	1	3	Heart failure	Yes	Unsure	2	It is a very high priority	Extremely comfortable	Its uncontrollable
Male	74	White / Caucasian	$50,000 through $74,999	Very satisfied	I do not have a specific goal		Yes, I monitor or have monitored my blood pressure at home	I used to smoke tobacco or vape, but have quit	I don't drink	2	6	1	5	3			4	Unsure	Yes	No	1	It is a moderate priority	Extremely uncomfortable	it's under control
Female	32	White / Caucasian	$35,000 through $49,999	Very satisfied	≤ 135/85 mmHg	In consultation with my doctor	Yes, I monitor or have monitored my blood pressure at home	I currently smoke tobacco such as cigarettes or cigars	Five to seven drinks per week	2	1	3	4	6	5	7	8	Diabetes,Prediabetes,Chronic kidney disease (CKD)	Yes	Yes	2	It is a very high priority	Neither comfortable nor uncomfortable	Good morning good afternoon hope your day
Female	51	White / Caucasian	$25,000 through $34,999	Very satisfied	≤ 140/90 mmHg	In consultation with my doctor	Yes, I monitor or have monitored my blood pressure at home	I currently smoke tobacco such as cigarettes or cigars	I don't drink	1	7	2	4	5		3	6	Unsure	Yes	Yes	2	It is a very high priority	Somewhat comfortable
Male	43	White / Caucasian	$50,000 through $74,999	Very satisfied	≤ 130/80 mmHg	Through internet research	Yes, I monitor or have monitored my blood pressure at home	I currently smoke tobacco such as cigarettes or cigars	Eight to fourteen drinks per week	2	5	1	6	3	7	4	8	Prediabetes	Yes	No	3	It is a high priority	Neither comfortable nor uncomfortable	Nothing
Male	60	White / Caucasian	$50,000 through $74,999	Somewhat satisfied	≤ 135/85 mmHg	In consultation with my doctor	No, I have not monitored my blood pressure at home	I have never smoked tobacco or vaped	Five to seven drinks per week	3	6	1	7	4	5		2	Heart failure	No	No	2	It is a high priority	Somewhat comfortable
Male	31	White / Caucasian	$100,000 or greater	Very satisfied	≤ 135/85 mmHg	In consultation with my doctor	Yes, I monitor or have monitored my blood pressure at home	I currently smoke tobacco such as cigarettes or cigars	One to four drinks per week	3	1	4	5	6	2	7	8	Diabetes,Chronic kidney disease (CKD),Heart failure	Yes	Yes	2	It is a very high priority	Extremely comfortable	I like
Female	52	White / Caucasian	$25,000 through $34,999	Very satisfied	I do not have a specific goal		Yes, I monitor or have monitored my blood pressure at home	I currently smoke tobacco such as cigarettes or cigars	Less than one drink per week	1	8	3	6	5	7	4	2	Unsure	Yes	No	2	It is a very high priority	Somewhat uncomfortable	Nothing except I have it under control at the moment
Male	21	Black / African-American	$16,000 through $24,999	Very satisfied	≤ 135/85 mmHg	Through internet research	Yes, I monitor or have monitored my blood pressure at home	I currently smoke tobacco or vape and am trying to quit	Five to seven drinks per week	3	2	4	1	5	8	7	6	Heart failure	Yes	No	3	It is a very high priority	Extremely comfortable	No
Male	46	Native American	$25,000 through $34,999	Very satisfied	≤ 130/80 mmHg	In consultation with my doctor	Yes, I monitor or have monitored my blood pressure at home	I have never smoked tobacco or vaped	I don't drink	4	3	2	1	5			6	Heart failure	No	No	2	It is a very high priority	Extremely comfortable	Nothing
Female	70	White / Caucasian	$25,000 through $34,999	Somewhat dissatisfied	≤ 135/85 mmHg	In consultation with my doctor	Yes, I monitor or have monitored my blood pressure at home	I used to smoke tobacco or vape, but have quit	I don't drink	4	2	5	1	6			3	Heart failure	No	No	3	It is a very high priority	Extremely comfortable
Female	67	White / Caucasian	$5,000 through $11,999	Somewhat satisfied	< 120/80 mmHg	Based on my own knowledge/experience	No, I have not monitored my blood pressure at home	I have never smoked tobacco or vaped	I don't drink	3	5	4	6	2			1	Prediabetes	No	Yes	None	It is a high priority	Somewhat comfortable	It fluctuates sometimes
Male	68	White / Caucasian	$75,000 through $99,999	Somewhat satisfied	< 120/80 mmHg	In consultation with my doctor	Yes, I monitor or have monitored my blood pressure at home	I have never smoked tobacco or vaped	I don't drink	1	6	2	4	3			5	Diabetes	Yes	No	1	It is a moderate priority	Neither comfortable nor uncomfortable	know, I discuss it with my doctors
Female	19	Black / African-American	Less than $5,000	Very satisfied	≤ 140/90 mmHg	Through internet research	No, I have not monitored my blood pressure at home	I have never smoked tobacco or vaped	Five to seven drinks per week	1	2	3	4	5	6		7	Heart failure,Unsure	Yes	No	2	It is a very high priority	Extremely comfortable	No ty
Male	53	White / Caucasian	$25,000 through $34,999	Somewhat satisfied	I do not have a specific goal		No, I have not monitored my blood pressure at home	I used to smoke tobacco or vape, but have quit	Fifteen or more drinks per week	2	1	3	5	4	7		6	Unsure	Yes	No	None	It is a very high priority	Extremely uncomfortable	Survey way too long
Male	31	White / Caucasian	$100,000 or greater	Very satisfied	≤ 135/85 mmHg	In consultation with my doctor	Yes, I monitor or have monitored my blood pressure at home	I currently smoke tobacco such as cigarettes or cigars	One to four drinks per week	1	2	3	6	5	4	7	8	Diabetes,Chronic kidney disease (CKD),Heart failure	Yes	Yes	2	It is a very high priority	Extremely comfortable	I like
Female	44	White / Caucasian	$5,000 through $11,999	Very satisfied	≤ 150/90 mmHg	Through internet research	Yes, I monitor or have monitored my blood pressure at home	I currently smoke tobacco such as cigarettes or cigars	Five to seven drinks per week	3	4	5	1	2	6	7	8	Prediabetes	Yes	No	4 or more	It is a moderate priority	Somewhat comfortable
Female	23	Black / African-American	Less than $5,000	Very satisfied	< 120/80 mmHg	In consultation with my doctor	Yes, I monitor or have monitored my blood pressure at home	I currently smoke with a vaping device	Eight to fourteen drinks per week	2	3	4	1	5	6	7	8	Diabetes,Prediabetes	Yes	Yes	4 or more	It is a very high priority	Extremely comfortable	It’s great fun and entertaining
Female	42	White / Caucasian	$35,000 through $49,999	Somewhat satisfied	< 120/80 mmHg	In consultation with my doctor	Yes, I monitor or have monitored my blood pressure at home	I currently smoke tobacco such as cigarettes or cigars	One to four drinks per week	5	8	4	3	6	7	2	1	Chronic kidney disease (CKD)	Yes	No	3	It is a very high priority	Neither comfortable nor uncomfortable	No
Female	42	White / Caucasian	$25,000 through $34,999	Somewhat satisfied	≤ 150/90 mmHg	In consultation with my doctor	Yes, I monitor or have monitored my blood pressure at home	I currently smoke tobacco such as cigarettes or cigars	One to four drinks per week	3	2	5	4	1	6	7	8	Diabetes	Yes	No	2	It is a low priority	Somewhat comfortable	No there is ot
Female	36	White / Caucasian	$35,000 through $49,999	Very satisfied	< 120/80 mmHg	In consultation with my doctor	Yes, I monitor or have monitored my blood pressure at home	I currently smoke with a vaping device	One to four drinks per week	5	6	1	7	3	8	4	2	Diabetes	Yes	No	1	It is a high priority	Somewhat comfortable	No not at this time
Male	30	White / Caucasian	$100,000 or greater	Very satisfied	< 120/80 mmHg	In consultation with my doctor	Yes, I monitor or have monitored my blood pressure at home	I currently smoke tobacco such as cigarettes or cigars	Fifteen or more drinks per week	1	3	4	8	2	6	5	7	Diabetes	Yes	Yes	3	It is a very high priority	Extremely comfortable	I like survey
Female	29	White / Caucasian	$100,000 or greater	Somewhat satisfied	≤ 135/85 mmHg	In consultation with my doctor	Yes, I monitor or have monitored my blood pressure at home	I have never smoked tobacco or vaped	Less than one drink per week	1	7	2	6	3	4		5	Heart failure	Yes	No	3	It is a very high priority	Extremely comfortable	No
Female	58	White / Caucasian	$12,000 through $15,999	Very satisfied	≤ 130/80 mmHg	In consultation with my doctor	Yes, I monitor or have monitored my blood pressure at home	I currently smoke with a vaping device	I don't drink	1	2	4	5	6		3	7	Diabetes,Heart failure	No	No	1	It is a very high priority	Extremely comfortable
Female	27	Latino / Hispanic	$100,000 or greater	Somewhat satisfied	≤ 130/80 mmHg	In consultation with my doctor	Yes, I monitor or have monitored my blood pressure at home	I used to smoke tobacco or vape, but have quit	Less than one drink per week	1	7	2	5	6	4		3	Heart failure	Yes	No	3	It is a high priority	Extremely comfortable	In happy that my blood pressure is getting better
Male	43	White / Caucasian	$50,000 through $74,999	Somewhat satisfied	< 120/80 mmHg	Based on my own knowledge/experience	Yes, I monitor or have monitored my blood pressure at home	I currently smoke tobacco such as cigarettes or cigars	Five to seven drinks per week	5	6	2	1	3	7	8	4	Unsure	No	Yes	1	It is a very high priority	Extremely comfortable	Monitoring daily
Female	62	White / Caucasian	$50,000 through $74,999	Somewhat satisfied	≤ 130/80 mmHg	Based on my own knowledge/experience	Yes, I monitor or have monitored my blood pressure at home	I used to smoke tobacco or vape, but have quit	I don't drink	2	6	1	3	4			5	Diabetes,Chronic kidney disease (CKD)	No	Yes	None	It is a high priority	Somewhat comfortable	Nothing
Female	48	White / Caucasian	$35,000 through $49,999	Somewhat satisfied	I do not know my goal		No, I have not monitored my blood pressure at home	I currently smoke tobacco such as cigarettes or cigars	I don't drink	6	5	3	4	7		1	2	Unsure	Yes	No	3	It is a very high priority	Extremely comfortable	Nothing
Male	27	Black / African-American	Less than $5,000	Very satisfied	< 120/80 mmHg	In consultation with my doctor	Yes, I monitor or have monitored my blood pressure at home	I currently smoke tobacco such as cigarettes or cigars	Fifteen or more drinks per week	4	1	2	3	5	6	7	8	Diabetes,Prediabetes,Chronic kidney disease (CKD)	Yes	Yes	3	It is a very high priority	Extremely comfortable	Yes it ok
Male	36	White / Caucasian	$35,000 through $49,999	Neither satisfied nor dissatisfied	≤ 140/90 mmHg	Based on my own knowledge/experience	No, I have not monitored my blood pressure at home	I currently smoke tobacco such as cigarettes or cigars	I don't drink	3	2	5	4	6		7	1	Diabetes	Yes	Yes	4 or more	It is a very high priority	Neither comfortable nor uncomfortable
Male	42	Black / African-American	Less than $5,000	Neither satisfied nor dissatisfied	≤ 140/90 mmHg	In consultation with my doctor	No, I have not monitored my blood pressure at home	I currently smoke tobacco such as cigarettes or cigars	I don't drink	3	6	4	1	2		7	5	Diabetes	No	Yes	4 or more	It is a very high priority	Neither comfortable nor uncomfortable	No
Male	26	Black / African-American	$35,000 through $49,999	Very satisfied	≤ 135/85 mmHg	Through internet research	Yes, I monitor or have monitored my blood pressure at home	I currently smoke with a vaping device	Fifteen or more drinks per week	6	3	1	2	4	7	8	5	Chronic kidney disease (CKD)	Yes	Yes	2	It is a very high priority	Extremely comfortable	None
Male	29	Black / African-American	$35,000 through $49,999	Very satisfied	≤ 135/85 mmHg	In consultation with my doctor	Yes, I monitor or have monitored my blood pressure at home	I currently smoke with a vaping device	Fifteen or more drinks per week	2	3	6	1	7	5	4	8	Diabetes	Yes	Yes	4 or more	It is a very high priority	Extremely comfortable	No
Male	30	White / Caucasian	$100,000 or greater	Very satisfied	< 120/80 mmHg	In consultation with my doctor	Yes, I monitor or have monitored my blood pressure at home	I currently smoke tobacco such as cigarettes or cigars	Fifteen or more drinks per week	1	2	3	4	5	6	7	8	Diabetes,Prediabetes,Heart failure	Yes	Yes	2	It is a high priority	Extremely comfortable	i likely
Female	40	White / Caucasian	$16,000 through $24,999	Neither satisfied nor dissatisfied	≤ 140/90 mmHg	In consultation with my doctor	Yes, I monitor or have monitored my blood pressure at home	I currently smoke tobacco such as cigarettes or cigars	One to four drinks per week	3	7	8	2	4	6	5	1	Heart failure	Yes	No	2	It is a high priority	Extremely comfortable	Nothing
Male	46	Black / African-American	$35,000 through $49,999	Somewhat satisfied	< 120/80 mmHg	In consultation with my doctor	Yes, I monitor or have monitored my blood pressure at home	I currently smoke tobacco such as cigarettes or cigars	Five to seven drinks per week	6	5	3	7	1	8	2	4	Diabetes,Heart failure	No	Yes	4 or more	It is a high priority	Extremely comfortable	Nothing
Male	40	Black / African-American,Latino / Hispanic	$75,000 through $99,999	Neither satisfied nor dissatisfied	≤ 140/90 mmHg	Through internet research	Yes, I monitor or have monitored my blood pressure at home	I currently smoke tobacco such as cigarettes or cigars	Eight to fourteen drinks per week	2	4	6	8	7	1	3	5	Chronic kidney disease (CKD)	Yes	Yes	3	It is a high priority	Neither comfortable nor uncomfortable	I don't know
Male	30	White / Caucasian	$100,000 or greater	Very satisfied	< 120/80 mmHg	In consultation with my doctor	Yes, I monitor or have monitored my blood pressure at home	I currently smoke tobacco such as cigarettes or cigars	Fifteen or more drinks per week	1	3	2	6	7	8	4	5	Diabetes,Prediabetes,Chronic kidney disease (CKD),Heart failure	Yes	Yes	4 or more	It is a very high priority	Extremely comfortable	i like
Female	21	White / Caucasian	$35,000 through $49,999	Somewhat satisfied	< 120/80 mmHg	In consultation with my doctor	Yes, I monitor or have monitored my blood pressure at home	I have never smoked tobacco or vaped	One to four drinks per week	5	2	3	6	4	7		1	Diabetes,Prediabetes	No	Yes	2	It is a moderate priority	Somewhat comfortable	no
Female	35	Black / African-American,Native American	$35,000 through $49,999	Somewhat satisfied	≤ 140/90 mmHg	In consultation with my doctor	Yes, I monitor or have monitored my blood pressure at home	I have never smoked tobacco or vaped	I don't drink	1	5	2	3	4			6	Diabetes,Heart failure	No	No	4 or more	It is a very high priority	Extremely comfortable	I love the survey I hope I am blessed enough to do it again someday
Female	57	White / Caucasian	$16,000 through $24,999	Neither satisfied nor dissatisfied	< 120/80 mmHg	In consultation with my doctor	No, I have not monitored my blood pressure at home	I currently smoke tobacco such as cigarettes or cigars	Less than one drink per week	3	7	6	2	4	5	8	1	Prediabetes	No	Yes	None	It is a moderate priority	Neither comfortable nor uncomfortable
Male	36	Black / African-American	$100,000 or greater	Somewhat satisfied	≤ 130/80 mmHg	Through internet research	Yes, I monitor or have monitored my blood pressure at home	I currently smoke tobacco or vape and am trying to quit	Fifteen or more drinks per week	1	2	4	3	5	6	7	8	Diabetes,Prediabetes,Chronic kidney disease (CKD),Heart failure	No	No	3	It is a high priority	Somewhat comfortable	Nothing
Female	45	White / Caucasian	$25,000 through $34,999	Very satisfied	≤ 150/90 mmHg	In consultation with my doctor	Yes, I monitor or have monitored my blood pressure at home	I currently smoke tobacco such as cigarettes or cigars	One to four drinks per week	1	2	4	5	6	3	7	8	Prediabetes	No	Yes	1	It is a very high priority	Extremely comfortable	I'm just worried about it. Hiw does it affect my diabetes?
Female	32	Asian	$50,000 through $74,999	Somewhat satisfied	≤ 150/90 mmHg	In consultation with my doctor	Yes, I monitor or have monitored my blood pressure at home	I currently smoke with a vaping device	Five to seven drinks per week	6	1	4	2	5	7	8	3	Diabetes	Yes	No	2	It is a very high priority	Extremely comfortable	Its an emergency
Male	49	Black / African-American	$75,000 through $99,999	Somewhat satisfied	< 120/80 mmHg	In consultation with my doctor	Yes, I monitor or have monitored my blood pressure at home	I currently smoke tobacco such as cigarettes or cigars	Five to seven drinks per week	4	8	5	6	7	2	3	1	Prediabetes	Yes	Yes	None	It is a very high priority	Extremely comfortable	nothng but i am looking into alternative ways before drugs to treat HBP
Male	29	Latino / Hispanic	$75,000 through $99,999	Very satisfied	≤ 135/85 mmHg	In consultation with my doctor	Yes, I monitor or have monitored my blood pressure at home	I currently smoke tobacco such as cigarettes or cigars	Eight to fourteen drinks per week	3	1	4	2	5	6	7	8	Diabetes,Chronic kidney disease (CKD),Heart failure	Yes	No	3	It is a very high priority	Extremely comfortable	None
Female	29	Black / African-American	Less than $5,000	Somewhat satisfied	≤ 150/90 mmHg	Through internet research	Yes, I monitor or have monitored my blood pressure at home	I used to smoke tobacco or vape, but have quit	One to four drinks per week	6	5	1	2	4	3		7	Prediabetes	Yes	Yes	2	It is a high priority	Somewhat comfortable	No
Male	72	White / Caucasian	$16,000 through $24,999	Very satisfied	I do not know my goal		Yes, I monitor or have monitored my blood pressure at home	I have never smoked tobacco or vaped	Less than one drink per week	1	3	4	5	2	6		7	Heart failure	No	No	3	It is a high priority	Somewhat comfortable	we do not know who much human gene plays in.
Male	34	Black / African-American	$12,000 through $15,999	Neither satisfied nor dissatisfied	≤ 135/85 mmHg	In consultation with my doctor	Yes, I monitor or have monitored my blood pressure at home	I currently smoke with a vaping device	Eight to fourteen drinks per week	8	7	1	2	6	4	5	3	Prediabetes	Yes	Yes	3	It is a high priority	Neither comfortable nor uncomfortable
Female	39	White / Caucasian	$25,000 through $34,999	Somewhat dissatisfied	< 120/80 mmHg	In consultation with my doctor	Yes, I monitor or have monitored my blood pressure at home	I currently smoke tobacco or vape and am trying to quit	I don't drink	5	6	4	2	7		3	1	Unsure	Yes	No	2	It is a moderate priority	Somewhat comfortable	Nothing
Female	41	White / Caucasian	$12,000 through $15,999	Very satisfied	< 120/80 mmHg	In consultation with my doctor	Yes, I monitor or have monitored my blood pressure at home	I currently smoke tobacco such as cigarettes or cigars	I don't drink	1	5	3	2	6		4	7	Heart failure	No	No	1	It is a high priority	Somewhat comfortable
Female	39	White / Caucasian	$35,000 through $49,999	Very dissatisfied	≤ 150/90 mmHg	In consultation with my doctor	Yes, I monitor or have monitored my blood pressure at home	I currently smoke tobacco such as cigarettes or cigars	Five to seven drinks per week	3	7	4	5	1	6	2	8	Unsure	Yes	Yes	3	It is a very high priority	Extremely comfortable
Male	27	Asian	$25,000 through $34,999	Somewhat satisfied	< 120/80 mmHg	Based on my own knowledge/experience	Yes, I monitor or have monitored my blood pressure at home	I currently smoke tobacco or vape and am trying to quit	Less than one drink per week	3	8	4	6	2	5	7	1	Heart failure	Yes	No	1	It is a low priority	Extremely comfortable
Female	71	White / Caucasian	$75,000 through $99,999	Somewhat satisfied	< 120/80 mmHg	In consultation with my doctor	Yes, I monitor or have monitored my blood pressure at home	I have never smoked tobacco or vaped	I don't drink	2	6	5	3	4			1	Heart failure	Yes	No	2	It is a very high priority	Extremely comfortable
Female	44	White / Caucasian	$50,000 through $74,999	Somewhat satisfied	≤ 130/80 mmHg	In consultation with my doctor	Yes, I monitor or have monitored my blood pressure at home	I have never smoked tobacco or vaped	One to four drinks per week	3	6	2	4	5	7		1	Diabetes	No	Yes	1	It is a very high priority	Extremely comfortable	Main causes of high blood pressure
Male	28	White / Caucasian	$75,000 through $99,999	Very satisfied	≤ 140/90 mmHg	In consultation with my doctor	Yes, I monitor or have monitored my blood pressure at home	I have never smoked tobacco or vaped	Less than one drink per week	1	5	2	3	4	6		7	Diabetes	Yes	Yes	3	It is a very high priority	Somewhat comfortable	No
Female	52	White / Caucasian	$25,000 through $34,999	Somewhat satisfied	I do not have a specific goal		Yes, I monitor or have monitored my blood pressure at home	I used to smoke tobacco or vape, but have quit	One to four drinks per week	1	6	5	4	7	3		2	Diabetes,Heart failure	Yes	No	2	It is a moderate priority	Somewhat comfortable	None
Male	50	White / Caucasian	$50,000 through $74,999	Very satisfied	≤ 135/85 mmHg	In consultation with my doctor	Yes, I monitor or have monitored my blood pressure at home	I used to smoke tobacco or vape, but have quit	I don't drink	2	5	4	6	1			3	Unsure	Yes	No	1	It is a high priority	Extremely comfortable
Male	43	White / Caucasian	$25,000 through $34,999	Somewhat satisfied	≤ 140/90 mmHg	In consultation with my doctor	Yes, I monitor or have monitored my blood pressure at home	I used to smoke tobacco or vape, but have quit	Five to seven drinks per week	1	2	5	7	6	4		3	Diabetes	Yes	No	3	It is a high priority	Extremely comfortable
Female	26	Black / African-American	$100,000 or greater	Somewhat dissatisfied	≤ 135/85 mmHg	Based on my own knowledge/experience	Yes, I monitor or have monitored my blood pressure at home	I currently smoke tobacco or vape and am trying to quit	One to four drinks per week	8	6	2	5	7	3	4	1	Diabetes	No	Yes	3	It is a very high priority	Somewhat comfortable	It is something people should pay attention to.
Male	60	White / Caucasian	$35,000 through $49,999	Very satisfied	≤ 130/80 mmHg	In consultation with my doctor	Yes, I monitor or have monitored my blood pressure at home	I currently smoke tobacco such as cigarettes or cigars	Eight to fourteen drinks per week	1	4	6	7	2	8	3	5	Diabetes,Heart failure	Yes	Yes	4 or more	It is a high priority	Extremely comfortable	No, thank you. It was very essential information
Male	68	White / Caucasian	$35,000 through $49,999	Very satisfied	< 120/80 mmHg	In consultation with my doctor	Yes, I monitor or have monitored my blood pressure at home	I used to smoke tobacco or vape, but have quit	Less than one drink per week	4	5	6	1	7	3		2	Diabetes,Chronic kidney disease (CKD),Heart failure	Yes	Yes	1	It is a very high priority	Extremely comfortable
Male	45	White / Caucasian	$100,000 or greater	Somewhat satisfied	≤ 130/80 mmHg	In consultation with my doctor	Yes, I monitor or have monitored my blood pressure at home	I currently smoke with a vaping device	One to four drinks per week	3	1	4	7	8	2	6	5	Diabetes,Prediabetes	Yes	No	3	It is a high priority	Extremely comfortable	No. Thanks
Male	30	Asian	$100,000 or greater	Somewhat satisfied	≤ 135/85 mmHg	In consultation with my doctor	Yes, I monitor or have monitored my blood pressure at home	I currently smoke with a vaping device	One to four drinks per week	2	3	5	6	4	7	8	1	Diabetes	Yes	Yes	2	It is a very high priority	Somewhat comfortable	No
Female	34	White / Caucasian	$25,000 through $34,999	Neither satisfied nor dissatisfied	I do not have a specific goal		Yes, I monitor or have monitored my blood pressure at home	I currently smoke with a vaping device	One to four drinks per week	2	6	3	4	5	8	1	7	Unsure	Yes	Yes	4 or more	It is a very high priority	Extremely comfortable	I would like it to be healthy
Male	41	White / Caucasian	$100,000 or greater	Somewhat satisfied	< 120/80 mmHg	Based on my own knowledge/experience	Yes, I monitor or have monitored my blood pressure at home	I currently smoke tobacco such as cigarettes or cigars	Five to seven drinks per week	7	6	2	8	4	3	1	5	Diabetes	Unsure	Yes	3	It is a very high priority	Somewhat comfortable	No
Male	29	White / Caucasian	$50,000 through $74,999	Somewhat dissatisfied	< 120/80 mmHg	Based on my own knowledge/experience	No, I have not monitored my blood pressure at home	I used to smoke tobacco or vape, but have quit	Five to seven drinks per week	1	3	2	4	5	6		7	Diabetes,Heart failure	No	No	1	It is a very high priority	Neither comfortable nor uncomfortable	It is rapidly imrpoving
Male	82	White / Caucasian	$75,000 through $99,999	Very satisfied	< 120/80 mmHg	Based on my own knowledge/experience	No, I have not monitored my blood pressure at home	I used to smoke tobacco or vape, but have quit	Less than one drink per week	2	1	3	4	6	7		5	Unsure	Yes	No	2	It is a very high priority	Extremely comfortable	No
Female	29	White / Caucasian	$16,000 through $24,999	Somewhat satisfied	≤ 140/90 mmHg	In consultation with my doctor	Yes, I monitor or have monitored my blood pressure at home	I currently smoke with a vaping device	Eight to fourteen drinks per week	2	6	7	1	8	4	5	3	Prediabetes,Heart failure	No	No	1	It is a high priority	Somewhat comfortable	My blood sugar is very unpredictable
Male	59	White / Caucasian	$75,000 through $99,999	Somewhat dissatisfied	≤ 140/90 mmHg	Through internet research	Yes, I monitor or have monitored my blood pressure at home	I currently smoke tobacco or vape and am trying to quit	Eight to fourteen drinks per week	3	4	2	7	8	6	1	5	Diabetes	Yes	No	2	It is a very high priority	Somewhat comfortable	My blood pressure is usually high.
Female	52	White / Caucasian	$25,000 through $34,999	Somewhat satisfied	≤ 130/80 mmHg	Based on my own knowledge/experience	Yes, I monitor or have monitored my blood pressure at home	I currently smoke with a vaping device	I don't drink	4	1	3	2	5		7	6	Heart failure	Yes	No	None	It is a high priority	Somewhat comfortable	I'm lucky enough its been staying around normal
Male	40	White / Caucasian	$50,000 through $74,999	Somewhat dissatisfied	I do not have a specific goal		Yes, I monitor or have monitored my blood pressure at home	I currently smoke tobacco such as cigarettes or cigars	Less than one drink per week	6	7	2	4	5	8	1	3	Unsure	Yes	No	1	It is a very high priority	Extremely comfortable	No
Male	18	Black / African-American	$25,000 through $34,999	Somewhat satisfied	≤ 135/85 mmHg	Through internet research	Yes, I monitor or have monitored my blood pressure at home	I currently smoke tobacco or vape and am trying to quit	Eight to fourteen drinks per week	5	7	1	3	6	4	2	8	Chronic kidney disease (CKD),Heart failure	No	No	None	It is a high priority	Neither comfortable nor uncomfortable	None
Female	32	Native American	$16,000 through $24,999	Very satisfied	≤ 140/90 mmHg	In consultation with my doctor	Yes, I monitor or have monitored my blood pressure at home	I currently smoke tobacco such as cigarettes or cigars	Five to seven drinks per week	3	1	5	6	8	7	2	4	Diabetes	Unsure	Yes	2	It is a very high priority	Extremely comfortable	No
Male	77	White / Caucasian	$16,000 through $24,999	Very satisfied	< 120/80 mmHg	Based on my own knowledge/experience	Yes, I monitor or have monitored my blood pressure at home	I used to smoke tobacco or vape, but have quit	I don't drink	2	4	3	6	5			1	Unsure	No	Yes	3	It is a very high priority	Extremely comfortable	no
Female	50	White / Caucasian	Less than $5,000	Somewhat satisfied	I do not know my goal		No, I have not monitored my blood pressure at home	I currently smoke with a vaping device	Less than one drink per week	1	7	2	3	4	6	5	8	Diabetes	Yes	No	1	It is a moderate priority	Somewhat comfortable
Male	74	White / Caucasian	$25,000 through $34,999	Very satisfied	I do not have a specific goal		Yes, I monitor or have monitored my blood pressure at home	I used to smoke tobacco or vape, but have quit	One to four drinks per week	2	7	4	5	1	6		3	Heart failure	Yes	No	1	It is a very high priority	Neither comfortable nor uncomfortable	none
Male	21	Black / African-American	$100,000 or greater	Somewhat dissatisfied	< 120/80 mmHg	Through internet research	Yes, I monitor or have monitored my blood pressure at home	I have never smoked tobacco or vaped	I don't drink	1	4	3	2	6			5	Heart failure	No	Yes	3	It is a moderate priority	Neither comfortable nor uncomfortable	Bdndndndjdjd
Male	27	White / Caucasian	$35,000 through $49,999	Very satisfied	≤ 140/90 mmHg	Through internet research	Yes, I monitor or have monitored my blood pressure at home	I have never smoked tobacco or vaped	Less than one drink per week	3	1	2	7	6	4		5	Prediabetes	Yes	No	1	It is a very high priority	Extremely comfortable	Great thank you
[truncated: 44 more rows]

## Sheet: No ASCVD
Q1.4	Q1.5	Q1.6	Q1.7	Q1.8	Q2.1	Q2.2	Q2.3	Q3.1	Q3.2	Q3.3_1	Q3.3_8	Q3.3_2	Q3.3_3	Q3.3_4	Q3.3_5	Q3.3_6	Q3.3_7	Q4.1	Q4.2	Q4.3	Q4.4	Q9.1	Q9.2	Q9.3
[truncated: 408 more rows]

[truncated: 1 more sheets: Top 3 Lifestyle Breakout]
